# Supplementary material for: (E)-4-Chloro-N′-(4-hydroxy­benzyl­idene)­benzohydrazide
Source: Acta Crystallogr Sect E Struct Rep Online. 2008 Aug 30;64(Pt 9):o1849. doi: 10.1107/S1600536808027013 (PMC2960690; doi:10.1107/S1600536808027013)
Supplement: Supplementary file 2 [file e-64-o1849-Isup2.hkl]

# 
# h,k,l, Fc-squared, Fo-squared, sigma(Fo-squared) and status flag 
# 
data_I
_shelx_title ' B in   Pbca' 
_shelx_refln_list_code          4 
_shelx_F_calc_maximum      216.89 
_exptl_crystal_F_000      1136.00 
_reflns_d_resolution_high  0.8451 
 
loop_ 
 _symmetry_equiv_pos_as_xyz 
 'x, y, z' 
 '-x+1/2, -y, z+1/2' 
 'x+1/2, -y+1/2, -z' 
 '-x, y+1/2, -z+1/2' 
 '-x, -y, -z' 
 'x-1/2, y, -z-1/2' 
 '-x-1/2, y-1/2, z' 
 'x, -y-1/2, z-1/2' 
 
_cell_length_a    26.2510 
_cell_length_b    12.3760 
_cell_length_c     7.7860 
_cell_angle_alpha  90.000 
_cell_angle_beta   90.000 
_cell_angle_gamma  90.000 
 
_shelx_F_squared_multiplier     1.000 
 
loop_ 
 _refln_index_h 
 _refln_index_k 
 _refln_index_l 
 _refln_F_squared_calc 
 _refln_F_squared_meas 
 _refln_F_squared_sigma 
 _refln_observed_status 
   2   0   0     2072.29     1829.53     52.56 o 
   4   0   0      655.27      683.70     29.68 o 
   6   0   0     1543.28     1472.84     37.48 o 
   8   0   0    10464.95    10251.60    146.18 o 
  10   0   0      839.88      863.12     24.76 o 
  12   0   0        2.34       22.51      9.38 o 
  14   0   0     3200.71     3258.86     82.15 o 
  16   0   0    10176.22    10255.32    202.41 o 
  18   0   0       98.85       98.74     23.61 o 
  20   0   0      271.46      278.17     51.57 o 
  22   0   0      400.08      379.19     43.03 o 
  24   0   0     2063.15     2103.30     98.76 o 
  26   0   0      948.88      386.87     78.89 o 
  28   0   0       28.20       21.52     62.43 o 
  30   0   0       21.22      -30.48     65.35 o 
   2   1   0     2670.15     2733.30     71.53 o 
   4   1   0     1055.19     1006.14     21.71 o 
   6   1   0      633.79      597.77     16.14 o 
   8   1   0      674.95      621.61     20.03 o 
  10   1   0     1885.93     1751.26     30.02 o 
  12   1   0       11.90        4.52      6.69 o 
  14   1   0    19504.52    20588.17    233.90 o 
  16   1   0      709.27      711.86     22.92 o 
  18   1   0      595.66      582.81     22.67 o 
  20   1   0       23.16       25.12     18.92 o 
  22   1   0      133.67      125.30     27.58 o 
  24   1   0        7.81        1.94     19.75 o 
  26   1   0     1471.76     1372.07    223.70 o 
  28   1   0       52.13       24.87     43.06 o 
  30   1   0        7.53      -34.90     43.87 o 
   0   2   0      145.63       98.14     12.36 o 
   2   2   0        2.88       -6.67      4.77 o 
   4   2   0     1426.81     1288.84     40.92 o 
   6   2   0      100.02      124.31      8.86 o 
   8   2   0     2795.03     2470.46     40.51 o 
  10   2   0      207.50      199.81     11.24 o 
  12   2   0     7854.47     8102.32     98.85 o 
  14   2   0      556.48      567.51     19.64 o 
  16   2   0     3859.49     3778.83     58.44 o 
  18   2   0       18.08       17.11     11.69 o 
  20   2   0     2396.62     2381.71     95.53 o 
  22   2   0      129.29      152.88     24.81 o 
  24   2   0     1193.79      962.43    132.43 o 
  26   2   0       10.22      -11.23     21.98 o 
  28   2   0      371.71      373.84     79.24 o 
  30   2   0       15.57      -26.28     61.20 o 
   2   3   0    47043.19    45761.38    626.33 o 
   4   3   0      441.57      461.74     17.60 o 
   6   3   0    36255.45    35767.27    510.77 o 
   8   3   0      172.30      161.35      8.74 o 
  10   3   0     6467.00     6558.02     79.42 o 
  12   3   0      199.06      219.36     14.44 o 
  14   3   0     6844.94     6861.17    100.76 o 
  16   3   0     1913.49     1832.50     76.40 o 
  18   3   0     1333.32     1293.99     44.60 o 
  20   3   0     1940.77     1948.71    101.86 o 
  22   3   0      212.12      234.07     22.61 o 
  24   3   0      542.07      579.90     31.40 o 
  26   3   0        3.48      -24.66     17.65 o 
  28   3   0        2.83      -35.95     58.27 o 
  30   3   0       34.10      107.82     74.46 o 
   0   4   0     1623.74     1354.49     39.23 o 
   2   4   0        0.67       -5.36      7.08 o 
   4   4   0     2523.59     2885.78     79.06 o 
   6   4   0     1840.24     2101.24     32.37 o 
   8   4   0     6938.74     6754.65     81.13 o 
  10   4   0       14.65       24.25      6.94 o 
  12   4   0      395.57      355.45     25.29 o 
  14   4   0      526.66      519.92     17.97 o 
  16   4   0       58.75       55.44      9.83 o 
  18   4   0       99.82      114.03     15.81 o 
  20   4   0     9064.76     8816.00    132.68 o 
  22   4   0      139.46      192.04     23.46 o 
  24   4   0       25.31       26.03     24.32 o 
  26   4   0      339.03      400.83     43.72 o 
  28   4   0      301.10      222.00     81.06 o 
   2   5   0    14101.95    13231.86    262.06 o 
   4   5   0      657.99      616.42     19.96 o 
   6   5   0      220.57      385.00     20.99 o 
   8   5   0      565.03      529.35     16.53 o 
  10   5   0     2352.68     2380.94     38.43 o 
  12   5   0      120.12      157.31     11.69 o 
  14   5   0     1111.83     1134.49     39.53 o 
  16   5   0      395.68      374.60     43.73 o 
  18   5   0     5112.04     5218.06    141.60 o 
  20   5   0      157.39      144.46     24.47 o 
  22   5   0     2997.00     3135.47    242.67 o 
  24   5   0      331.58      389.41     93.40 o 
  26   5   0      205.03      243.40     39.24 o 
  28   5   0        6.16        4.87     22.44 o 
   0   6   0     4701.20     4461.00     98.28 o 
   2   6   0      210.97      236.56     15.39 o 
   4   6   0    17384.31    17658.46    222.39 o 
   6   6   0       31.44       43.02     10.37 o 
   8   6   0     9522.85     9652.21    120.73 o 
  10   6   0       20.93       20.73      8.78 o 
  12   6   0        4.12       -1.60      8.49 o 
  14   6   0       44.49       40.20     10.47 o 
  16   6   0     1353.44     1375.32     47.85 o 
  18   6   0     1895.09     1781.43     71.71 o 
  20   6   0       19.24        1.46     21.12 o 
  22   6   0       16.72       25.83     32.04 o 
  24   6   0       76.20      127.94     32.87 o 
  26   6   0        6.22       21.50     24.16 o 
  28   6   0       22.15       19.72     69.22 o 
   2   7   0     2875.72     2548.24     48.81 o 
   4   7   0        0.77       10.87      8.67 o 
   6   7   0      238.82      200.12     16.14 o 
   8   7   0     1411.61     1423.49     50.99 o 
  10   7   0     1777.40     1987.79     37.47 o 
  12   7   0      341.21      367.56     22.13 o 
  14   7   0       49.11       32.90     24.17 o 
  16   7   0       67.34       88.65     36.03 o 
  18   7   0     2657.91     2580.47    228.09 o 
  20   7   0      234.67      268.24     39.48 o 
  22   7   0      337.87      322.42     52.78 o 
  24   7   0      463.75      440.83     81.09 o 
  26   7   0      207.31      226.60     39.36 o 
   0   8   0      208.20      288.51     39.89 o 
   2   8   0       68.29       68.63     12.92 o 
   4   8   0      210.44      165.51     15.92 o 
   6   8   0       18.77       49.33     12.60 o 
   8   8   0     1250.11     1268.48     45.21 o 
  10   8   0       24.63       34.16     12.92 o 
  12   8   0     1539.22     1461.43     65.28 o 
  14   8   0      150.66      124.42     32.65 o 
  16   8   0     4635.01     5127.59    183.55 o 
  18   8   0       24.49       31.70     29.22 o 
  20   8   0      102.30      144.64     35.31 o 
  22   8   0      184.63      205.71     39.54 o 
  24   8   0      910.78      971.10     78.61 o 
   2   9   0     5235.54     5125.62     85.58 o 
   4   9   0        1.03       -7.39     10.12 o 
   6   9   0      187.89      205.90     18.49 o 
   8   9   0        4.07      -24.72     16.48 o 
  10   9   0      408.19      425.60     31.73 o 
  12   9   0        2.39       -9.47     22.47 o 
  14   9   0       11.13        6.69     22.93 o 
  16   9   0      133.81      135.80     34.42 o 
  18   9   0      322.94      315.28     44.00 o 
  20   9   0       42.18       81.38     31.96 o 
  22   9   0       22.22       49.64     30.98 o 
  24   9   0       21.82       13.54     71.58 o 
   0  10   0      568.18      624.26     39.92 o 
   2  10   0       27.48        1.19     12.03 o 
   4  10   0      222.04      222.02     20.13 o 
   6  10   0       60.43       43.58     20.04 o 
   8  10   0     2047.41     1957.41     87.17 o 
  10  10   0      232.25      235.75     39.82 o 
  12  10   0        8.97       19.90     27.44 o 
  14  10   0       43.97       55.41     29.17 o 
  16  10   0        7.47       38.38     29.31 o 
  18  10   0      197.04      218.00     40.23 o 
  20  10   0       68.20      106.09     35.29 o 
  22  10   0       48.62       81.20     66.39 o 
   2  11   0       94.84       88.18     21.66 o 
   4  11   0       21.31       31.64     31.78 o 
   6  11   0     2234.91     2305.73     97.74 o 
   8  11   0      313.36      321.43     30.89 o 
  10  11   0      237.29      255.17     73.11 o 
  12  11   0       31.63       58.53     28.49 o 
  14  11   0       21.30       42.52     29.42 o 
  16  11   0       66.38      126.16     45.91 o 
  18  11   0      311.64      405.24     51.85 o 
  20  11   0       16.86      107.68     65.54 o 
   0  12   0        0.91       37.79     37.13 o 
   2  12   0        7.77       34.20     24.96 o 
   4  12   0     1589.69     1505.54     54.29 o 
   6  12   0      184.30      150.53     26.60 o 
   8  12   0      426.56      443.37     45.35 o 
  10  12   0        1.28       20.55     26.04 o 
  12  12   0      181.23      209.10     38.23 o 
  14  12   0        0.98       64.09     29.01 o 
  16  12   0       12.76       62.99     46.50 o 
   2  13   0       36.05       76.98     28.47 o 
   4  13   0      108.73      123.08     31.66 o 
   6  13   0      920.80      909.95     81.82 o 
   8  13   0       50.58       76.19     29.93 o 
  10  13   0        0.21       44.30     27.77 o 
  12  13   0        2.60       52.99     50.70 o 
   0  14   0        9.58       56.76     38.22 o 
   2  14   0        0.90       45.43     28.67 o 
   4  14   0       73.83       95.69     29.52 o 
   6  14   0       51.05       67.24     43.65 o 
   1   1   1      941.00      831.81     24.51 o 
   2   1   1        7.35       -9.21      6.14 o 
   3   1   1     3754.96     3617.66     88.33 o 
   4   1   1        2.57       -0.45      4.03 o 
   5   1   1     3437.29     3163.80     60.53 o 
   6   1   1      257.89      237.28     11.28 o 
   7   1   1     1464.70     1481.65     31.61 o 
   8   1   1      791.47      737.98     14.23 o 
   9   1   1      869.47      841.10     15.80 o 
  10   1   1       32.47       33.71      6.04 o 
  11   1   1     7151.36     7389.68     78.75 o 
  12   1   1     2399.09     2682.61     34.26 o 
  13   1   1     1425.46     1324.84     22.92 o 
  14   1   1      154.60      163.51     10.29 o 
  15   1   1       35.70       51.54      9.11 o 
  16   1   1     1378.13     1458.63     28.54 o 
  17   1   1     2574.05     2575.07     43.58 o 
  18   1   1      162.44      188.71     14.25 o 
  19   1   1      460.43      491.20     28.65 o 
  20   1   1      186.96      200.56     15.28 o 
  21   1   1      514.91      535.18     33.14 o 
  22   1   1       77.37       54.37     16.10 o 
  23   1   1      104.19       63.95     16.78 o 
  24   1   1      259.44      204.90     22.85 o 
  25   1   1       30.20       22.35     20.20 o 
  26   1   1       61.48       23.19     18.61 o 
  27   1   1      277.19      216.79     23.77 o 
  28   1   1        0.62      -20.24     15.51 o 
  29   1   1      160.69      140.88     26.84 o 
  30   1   1        4.33      -14.56     21.92 o 
   0   2   1     1007.07     1021.81     23.67 o 
   1   2   1     2392.28     2157.54     37.93 o 
   2   2   1    32753.54    24505.32   3846.59 o 
   3   2   1    42804.03    37051.40   2561.75 o 
   4   2   1      502.73      515.02     10.81 o 
   5   2   1     3521.23     3372.69     49.58 o 
   6   2   1        7.76        6.56      4.75 o 
   7   2   1     2448.49     2446.74     28.96 o 
   8   2   1      176.47      177.68      7.29 o 
   9   2   1     1187.36     1226.30     25.42 o 
  10   2   1      307.57      330.74     10.86 o 
  11   2   1       18.85       29.37      6.02 o 
  12   2   1       33.33       54.47      6.91 o 
  13   2   1      632.98      650.59     17.10 o 
  14   2   1     1493.62     1564.89     24.16 o 
  15   2   1      141.91      158.88     10.00 o 
  16   2   1        2.07        1.77      6.41 o 
  17   2   1        3.32       -1.45      6.85 o 
  18   2   1      375.98      381.86     14.78 o 
  19   2   1      131.00      146.37     13.76 o 
  20   2   1        0.48       -2.25      8.39 o 
  21   2   1        7.31       -0.73     10.45 o 
  22   2   1       71.33       78.33     13.76 o 
  23   2   1      281.25      281.21     27.10 o 
  24   2   1       13.77      -17.61     17.39 o 
  25   2   1       30.66       13.18     15.27 o 
  26   2   1       16.13        0.96     16.59 o 
  27   2   1      331.98      287.11     32.28 o 
  28   2   1        2.78       -9.09     22.55 o 
  29   2   1       52.33       26.95     43.51 o 
  30   2   1       81.96       63.00     38.83 o 
   1   3   1     1083.52     1010.10     16.90 o 
   2   3   1      468.12      401.96     11.71 o 
   3   3   1      821.51      768.70     15.81 o 
   4   3   1    15673.50    15101.76    131.60 o 
   5   3   1     4914.92     4855.62     53.10 o 
   6   3   1        0.03        1.54      4.64 o 
   7   3   1      308.86      352.10     10.46 o 
   8   3   1      422.99      475.54     11.50 o 
   9   3   1      403.01      361.88     10.42 o 
  10   3   1       72.80       91.77      7.61 o 
  11   3   1      754.77      866.30     16.46 o 
  12   3   1       34.17       31.69      6.36 o 
  13   3   1      199.54      189.15      8.05 o 
  14   3   1       95.54       92.91      6.81 o 
  15   3   1       41.63       40.75      7.66 o 
  16   3   1      325.62      343.87     16.27 o 
  17   3   1       32.81       40.84      8.30 o 
  18   3   1       96.17      117.08     10.81 o 
  19   3   1      244.90      283.36     16.98 o 
  20   3   1       66.82       55.67      9.96 o 
  21   3   1      390.60      420.98     18.10 o 
  22   3   1      398.72      392.58     20.71 o 
  23   3   1       11.26      -16.86     11.62 o 
  24   3   1      198.13      183.46     27.39 o 
  25   3   1      320.66      308.96     31.78 o 
  26   3   1       78.89       64.41     24.57 o 
  27   3   1        0.62      -22.50     20.53 o 
  28   3   1       27.08       -5.37     22.94 o 
  29   3   1       13.41       13.17     23.42 o 
  30   3   1        4.48      -53.55     35.70 o 
   0   4   1      456.14      434.98     16.17 o 
   1   4   1     3353.18     3260.63     38.07 o 
   2   4   1        1.26       -1.61      4.79 o 
   3   4   1       35.14       31.59      5.05 o 
   4   4   1      106.38      120.39      6.73 o 
   5   4   1      216.37      195.82      7.98 o 
   6   4   1     2514.84     2507.10     30.00 o 
   7   4   1     3312.10     3416.37     39.63 o 
   8   4   1        1.18       -3.07      4.15 o 
   9   4   1       14.81        3.21      4.58 o 
  10   4   1        1.90       -4.90      4.29 o 
  11   4   1     1101.00     1074.46     15.93 o 
  12   4   1      103.30      118.39      9.10 o 
  13   4   1       52.46       73.26      8.41 o 
  14   4   1      162.74      169.53      9.26 o 
  15   4   1      504.28      489.76     13.79 o 
  16   4   1       19.71       24.92      7.73 o 
  17   4   1      260.84      269.03     13.18 o 
  18   4   1      242.13      266.89     15.26 o 
  19   4   1      228.31      243.30     18.06 o 
  20   4   1        1.97        0.44     10.81 o 
  21   4   1      360.72      346.33     24.05 o 
  22   4   1      689.28      667.99     61.32 o 
  23   4   1      427.60      412.19     45.69 o 
  24   4   1       19.96       17.07     12.60 o 
  25   4   1      139.74      134.35     18.20 o 
  26   4   1       26.23        6.15     20.26 o 
  27   4   1      134.50       84.54     53.90 o 
  28   4   1        0.54        2.92     43.16 o 
  29   4   1        3.10       48.26     59.08 o 
   1   5   1     1633.15     1582.01     22.86 o 
   2   5   1       20.88       24.63      6.02 o 
   3   5   1      408.18      448.11     12.13 o 
   4   5   1       65.17       87.69      6.85 o 
   5   5   1      513.20      505.40     12.92 o 
   6   5   1        0.50       -1.79      6.22 o 
   7   5   1     1651.22     1809.79     25.64 o 
   8   5   1     1222.49     1217.55     20.66 o 
   9   5   1      887.57      949.27     17.89 o 
  10   5   1       41.54       44.72      6.04 o 
  11   5   1      217.50      246.89      9.48 o 
  12   5   1      133.85      183.72      9.57 o 
  13   5   1      104.73      112.11      9.79 o 
  14   5   1       18.44       21.66      7.81 o 
  15   5   1     1131.56     1175.43     25.84 o 
  16   5   1      256.25      259.68     14.58 o 
  17   5   1       24.61       21.03     11.42 o 
  18   5   1      343.47      371.06     17.31 o 
  19   5   1        1.17        2.20     11.07 o 
  20   5   1      133.33      148.16     18.77 o 
  21   5   1       91.79      109.74     15.81 o 
  22   5   1       42.96       35.96     14.60 o 
  23   5   1     1760.17     1752.95     63.28 o 
  24   5   1       38.74       30.01     15.47 o 
  25   5   1        0.02       34.83     29.60 o 
  26   5   1        8.12       28.47     19.88 o 
  27   5   1       49.76       50.49     33.98 o 
  28   5   1       39.14       15.50     33.86 o 
  29   5   1        1.05       61.20     67.62 o 
   0   6   1       32.96       42.54     10.53 o 
   1   6   1      344.49      391.76     12.67 o 
   2   6   1     1109.97     1097.20     19.93 o 
   3   6   1     1070.89      980.92     20.54 o 
   4   6   1      669.14      676.01     16.03 o 
   5   6   1      913.07      810.50     18.82 o 
   6   6   1     1483.39     1585.99     26.56 o 
   7   6   1       63.91      102.95      8.43 o 
   8   6   1        0.02       -3.91      6.05 o 
   9   6   1     1618.09     1616.05     24.08 o 
  10   6   1      460.62      516.11     13.99 o 
  11   6   1     2235.79     2216.93     35.63 o 
  12   6   1        5.68       10.88      8.12 o 
  13   6   1      361.17      326.50     17.46 o 
  14   6   1      378.95      355.37     16.38 o 
  15   6   1     1204.86     1149.03     26.52 o 
  16   6   1       14.20       12.60      9.24 o 
  17   6   1     1528.09     1453.96     31.40 o 
  18   6   1     1366.75     1414.22     35.79 o 
  19   6   1     2001.51     2101.58     55.72 o 
  20   6   1        0.92       12.39     14.64 o 
  21   6   1      391.76      360.85     49.99 o 
  22   6   1     1356.70     1255.78     60.99 o 
  23   6   1        2.08       60.99     18.07 o 
  24   6   1       70.61       52.98     19.79 o 
  25   6   1       41.60       52.33     22.47 o 
  26   6   1      176.23      151.04     23.99 o 
  27   6   1      157.75      150.36     25.34 o 
  28   6   1       20.97       12.45     44.96 o 
   1   7   1     1832.10     1841.15     28.22 o 
   2   7   1       40.02       52.19      8.26 o 
   3   7   1      161.30      209.14     10.99 o 
   4   7   1      513.57      581.17     15.80 o 
   5   7   1     1634.84     1572.68     35.75 o 
   6   7   1       40.08       51.33      7.80 o 
   7   7   1       65.71       71.34      8.83 o 
   8   7   1      303.33      345.61     14.09 o 
   9   7   1      102.42      117.64     12.07 o 
  10   7   1        9.01       16.02      7.81 o 
  11   7   1       10.14        9.75      8.85 o 
  12   7   1        2.14        5.89     12.10 o 
  13   7   1      101.83      119.38     14.30 o 
  14   7   1       13.72        4.03      9.40 o 
  15   7   1      600.31      621.41     25.67 o 
  16   7   1     1154.68     1176.86     37.61 o 
  17   7   1       13.87       31.75     14.86 o 
  18   7   1       97.52       75.51     24.07 o 
  19   7   1      239.54      241.01     26.66 o 
  20   7   1        2.35       12.17     15.85 o 
  21   7   1       54.83       73.03     20.36 o 
  22   7   1        9.07       32.53     36.05 o 
  23   7   1        0.01       19.91     29.74 o 
  24   7   1       68.53       78.67     20.31 o 
  25   7   1      245.03      266.23     30.08 o 
  26   7   1        2.39       22.20     17.67 o 
  27   7   1       48.64      201.67     80.40 o 
   0   8   1       40.71       52.37     12.36 o 
   1   8   1      130.54      125.45     10.32 o 
   2   8   1     1454.07     1497.14     29.82 o 
   3   8   1        0.22        8.41      7.12 o 
   4   8   1        0.04       11.74      6.96 o 
   5   8   1      828.76      793.24     19.33 o 
   6   8   1      115.83      125.53     12.38 o 
   7   8   1       90.04       82.93     11.48 o 
   8   8   1        2.39        0.88      8.74 o 
   9   8   1      425.69      394.60     17.67 o 
  10   8   1      170.21      156.26     15.78 o 
  11   8   1        0.35        4.62      8.24 o 
  12   8   1       34.77       16.32     11.31 o 
  13   8   1      153.81      138.39     16.01 o 
  14   8   1       58.81       60.84     14.58 o 
  15   8   1      151.27      136.51     23.77 o 
  16   8   1      508.14      517.39     33.93 o 
  17   8   1        0.21        2.83     16.70 o 
  18   8   1      122.32      113.80     21.85 o 
  19   8   1       34.18       49.95     19.43 o 
  20   8   1       50.36       42.90     19.61 o 
  21   8   1        7.66       10.79     16.47 o 
  22   8   1       40.21       28.11     17.82 o 
  23   8   1       94.52      171.15     26.91 o 
  24   8   1        2.64       16.00     16.77 o 
  25   8   1       11.10       14.73     19.02 o 
   1   9   1      160.84      169.58     12.15 o 
   2   9   1      135.11      164.69     11.98 o 
   3   9   1      998.47      927.38     24.08 o 
   4   9   1      529.02      499.45     18.95 o 
   5   9   1      862.01      793.22     24.27 o 
   6   9   1       23.30       25.57     10.06 o 
   7   9   1        0.29       12.38     10.00 o 
   8   9   1       78.83       96.12     12.94 o 
   9   9   1      456.92      466.36     22.13 o 
  10   9   1      133.45      130.92     16.18 o 
  11   9   1       60.78       73.07     14.71 o 
  12   9   1      155.30      156.97     20.08 o 
  13   9   1      475.68      471.35     27.66 o 
  14   9   1       57.15       58.69     19.93 o 
  15   9   1      207.12      199.25     26.35 o 
  16   9   1       63.58       64.38     21.57 o 
  17   9   1      148.94      197.48     27.35 o 
  18   9   1       11.62       20.19     18.99 o 
  19   9   1      147.05      175.91     25.62 o 
  20   9   1       20.35       30.41     18.28 o 
  21   9   1      209.59      239.69     29.85 o 
  22   9   1        0.38       20.68     20.46 o 
  23   9   1       31.16       48.80     21.55 o 
  24   9   1      142.71      129.99     51.52 o 
   0  10   1       11.26       25.91     17.69 o 
   1  10   1       85.99       81.91     12.36 o 
   2  10   1      821.14      810.00     24.18 o 
   3  10   1      157.83      166.27     14.77 o 
   4  10   1       35.06       44.28     11.65 o 
   5  10   1        3.23        3.26     10.49 o 
   6  10   1      338.16      365.32     18.66 o 
   7  10   1      120.49      145.57     14.92 o 
   8  10   1       72.93       92.89     15.63 o 
   9  10   1      252.27      268.91     20.36 o 
  10  10   1      154.53      157.20     20.47 o 
  11  10   1        7.52       15.74     26.10 o 
  12  10   1        0.34       -8.99     14.89 o 
  13  10   1       65.80       72.27     21.23 o 
  14  10   1      179.60      193.59     26.41 o 
  15  10   1       40.73       48.20     21.23 o 
  16  10   1        2.28       32.78     20.02 o 
  17  10   1       18.80       34.98     19.59 o 
  18  10   1      198.57      247.15     33.23 o 
  19  10   1       53.34       37.92     21.16 o 
  20  10   1        3.33       21.44     19.31 o 
  21  10   1      109.80      153.54     26.76 o 
  22  10   1      144.72      178.81     64.03 o 
   1  11   1      250.89      281.02     20.10 o 
   2  11   1        0.04       -3.33     12.06 o 
   3  11   1      609.23      614.59     24.90 o 
   4  11   1      124.42      126.26     16.32 o 
   5  11   1       93.23      105.25     14.37 o 
   6  11   1        9.15       26.11     15.52 o 
   7  11   1      165.99      178.75     20.28 o 
   8  11   1       38.64       59.03     16.84 o 
   9  11   1      277.79      284.09     25.74 o 
  10  11   1      109.79      119.60     19.52 o 
  11  11   1       22.29       24.91     16.24 o 
  12  11   1      293.02      281.23     29.23 o 
  13  11   1       41.84       74.97     27.77 o 
  14  11   1       10.67       68.69     21.70 o 
  15  11   1       22.62       11.95     20.42 o 
  16  11   1        0.79       21.75     19.55 o 
  17  11   1       79.70      136.83     25.95 o 
  18  11   1       13.56       50.10     21.98 o 
  19  11   1        2.93       35.27     21.44 o 
   0  12   1       16.23       38.34     20.66 o 
   1  12   1      104.45      127.54     17.00 o 
   2  12   1       76.31       71.34     15.54 o 
   3  12   1       75.40       63.24     17.42 o 
   4  12   1      126.82      116.03     18.58 o 
   5  12   1      386.34      369.88     50.89 o 
   6  12   1      154.03      119.93     21.34 o 
   7  12   1       21.39       48.33     19.57 o 
   8  12   1       84.44       90.72     21.20 o 
   9  12   1       42.66       59.54     17.68 o 
  10  12   1      324.82      282.99     29.26 o 
  11  12   1      505.08      552.45     41.40 o 
  12  12   1        4.95       41.53     32.28 o 
  13  12   1        0.02       35.75     24.06 o 
  14  12   1        6.04       44.68     20.17 o 
  15  12   1      216.35      283.02     31.39 o 
  16  12   1       21.11       14.10     41.99 o 
  17  12   1       68.73       98.76     58.60 o 
   1  13   1       46.53       52.60     19.69 o 
   2  13   1       10.64       23.81     15.91 o 
   3  13   1       28.57       17.43     15.27 o 
   4  13   1      136.39      148.27     23.12 o 
   5  13   1       27.23       67.77     19.99 o 
   6  13   1       23.49       37.03     18.96 o 
   7  13   1        1.47       26.19     20.77 o 
   8  13   1        1.22        9.07     17.43 o 
   9  13   1       19.79       26.46     22.63 o 
  10  13   1       33.64       33.80     23.49 o 
  11  13   1      151.96      204.77     30.93 o 
  12  13   1        6.65      -12.68     20.16 o 
  13  13   1       48.95       84.06     35.30 o 
   0  14   1       21.45       40.50     25.93 o 
   1  14   1       72.53      113.41     21.86 o 
   2  14   1       86.16      103.55     25.12 o 
   3  14   1      149.39      161.56     44.34 o 
   4  14   1       32.26       56.82     22.53 o 
   5  14   1      221.03      250.98     39.63 o 
   6  14   1      206.63      215.84     27.51 o 
   7  14   1        0.15       69.36     42.70 o 
   0   0   2     9348.65     9663.58    259.56 o 
   1   0   2    28422.24    29064.53   1139.01 o 
   2   0   2     5916.01     5971.61    219.77 o 
   3   0   2        7.72        8.81      5.29 o 
   4   0   2    28116.38    28268.82    397.50 o 
   5   0   2    16689.20    16949.89    503.42 o 
   6   0   2     7774.65     7750.34    374.34 o 
   7   0   2     4287.90     3960.73    150.71 o 
   8   0   2      145.72      113.95     12.86 o 
   9   0   2      225.55      245.61     12.76 o 
  10   0   2       53.75       68.01      9.11 o 
  11   0   2    10263.57    10280.87    179.61 o 
  12   0   2     6992.22     7010.71    164.09 o 
  13   0   2      122.73      111.66     11.19 o 
  14   0   2        9.20       13.96      8.21 o 
  15   0   2      371.86      378.04     25.14 o 
  16   0   2     5340.80     5412.72    109.87 o 
  17   0   2       17.89       28.65     20.82 o 
  18   0   2       29.96       43.88     19.72 o 
  19   0   2     1080.01     1102.67     46.14 o 
  20   0   2     1583.46     1586.68     69.06 o 
  21   0   2        0.23       -8.34     18.63 o 
  22   0   2      125.73      159.95     27.33 o 
  23   0   2       84.00       73.43     25.04 o 
  24   0   2     2094.21     1945.55    110.54 o 
  25   0   2       36.29       77.86     26.05 o 
  26   0   2       23.98       27.57     28.24 o 
  27   0   2       28.47      -13.69     22.64 o 
  28   0   2     1236.59     1310.18     71.57 o 
  29   0   2       72.07      143.39     37.16 o 
  30   0   2      256.81      102.11     67.80 o 
   1   1   2      175.81      165.34     10.31 o 
   2   1   2    33401.17    31930.33    405.68 o 
   3   1   2    18888.95    18537.72    294.16 o 
   4   1   2      197.07      199.61     11.55 o 
   5   1   2     2746.58     2738.65     51.96 o 
   6   1   2      107.84      119.32      7.71 o 
   7   1   2      357.14      366.08     13.67 o 
   8   1   2      747.70      782.45     16.60 o 
   9   1   2        2.20       13.90      6.21 o 
  10   1   2     1538.60     1462.09     32.27 o 
  11   1   2       77.48       90.81      8.89 o 
  12   1   2     1910.88     2017.36     33.68 o 
  13   1   2      372.98      428.57     16.68 o 
  14   1   2     1313.08     1322.65     32.94 o 
  15   1   2      225.76      258.40     18.23 o 
  16   1   2     1071.85     1060.93     24.88 o 
  17   1   2      375.06      407.32     22.70 o 
  18   1   2      566.79      569.36     24.30 o 
  19   1   2      307.78      328.36     20.93 o 
  20   1   2      328.09      345.65     22.78 o 
  21   1   2      225.19      206.25     20.02 o 
  22   1   2        0.14       11.67     14.45 o 
  23   1   2      159.85      166.92     20.06 o 
  24   1   2      150.87      105.44     18.65 o 
  25   1   2        8.28        4.34     15.85 o 
  26   1   2       16.33      -22.59     15.06 o 
  27   1   2       79.02       49.44     20.26 o 
  28   1   2       44.49       18.17     18.32 o 
  29   1   2      139.13      117.87     23.14 o 
  30   1   2        9.74      -15.50     32.85 o 
   0   2   2     2141.48     1953.97     38.67 o 
   1   2   2      139.10      128.75      5.98 o 
   2   2   2      962.79      973.60     15.57 o 
   3   2   2     4185.97     3990.71     40.52 o 
   4   2   2    46453.73    44992.09    459.49 o 
   5   2   2     4336.55     4398.49     57.67 o 
   6   2   2        0.39       -1.34      4.27 o 
   7   2   2     2707.96     2795.78     37.35 o 
   8   2   2     2024.85     1904.38     41.22 o 
   9   2   2     1250.51     1309.07     23.96 o 
  10   2   2     3341.37     3569.52     47.22 o 
  11   2   2      462.24      568.69     15.42 o 
  12   2   2     1720.42     1729.08     35.28 o 
  13   2   2       61.31       68.52      8.66 o 
  14   2   2      143.36      160.95     12.06 o 
  15   2   2       69.32      104.34     11.35 o 
  16   2   2       17.05       12.20      9.03 o 
  17   2   2      352.71      341.94     17.01 o 
  18   2   2     1258.35     1351.08     36.26 o 
  19   2   2      353.99      358.32     18.22 o 
  20   2   2     2569.59     2634.28     52.44 o 
  21   2   2        0.04       -2.78     13.09 o 
  22   2   2      227.45      239.98     22.87 o 
  23   2   2        6.76       23.03     16.50 o 
  24   2   2       99.31       79.93     19.87 o 
  25   2   2      100.41       32.70     25.06 o 
  26   2   2       26.64       47.60     23.70 o 
  27   2   2       42.65       30.80     18.80 o 
  28   2   2       37.41       36.68     21.87 o 
  29   2   2      139.69      107.01     27.18 o 
  30   2   2       10.49      101.97     62.94 o 
   1   3   2      771.06      747.15     12.15 o 
   2   3   2     3836.95     3698.02     35.87 o 
   3   3   2     1431.28     1563.49     21.03 o 
   4   3   2     1714.87     1720.92     25.23 o 
   5   3   2      239.05      218.17      9.96 o 
   6   3   2     4462.89     4295.02     58.44 o 
   7   3   2      310.48      263.25     10.23 o 
   8   3   2     2371.74     2585.76     32.48 o 
   9   3   2     6853.21     7272.04     72.53 o 
  10   3   2     4462.53     4467.14     50.01 o 
  11   3   2       18.26       31.53      8.05 o 
  12   3   2       54.84       49.12      9.19 o 
  13   3   2      144.42      146.68     10.65 o 
  14   3   2     3682.25     3506.07     60.21 o 
  15   3   2       18.96       14.95      7.99 o 
  16   3   2      183.79      179.12     12.53 o 
  17   3   2     1186.32     1210.91     26.10 o 
  18   3   2     5648.62     5712.30    118.48 o 
  19   3   2       58.43       72.20     12.08 o 
  20   3   2      973.70      984.73     41.51 o 
  21   3   2       10.59       36.02     16.27 o 
  22   3   2     1622.74     1601.33     47.73 o 
  23   3   2      759.83      605.71     73.14 o 
  24   3   2        6.59       19.59     16.62 o 
  25   3   2      288.64      286.17     28.62 o 
  26   3   2      112.70      135.23     22.58 o 
  27   3   2       12.61       -4.32     15.58 o 
  28   3   2        2.32      -24.17     16.11 o 
  29   3   2       70.83       66.78     21.87 o 
   0   4   2     6603.33     6748.52     88.40 o 
   1   4   2      304.28      320.39      9.32 o 
   2   4   2     1056.64     1096.77     17.77 o 
   3   4   2       37.75       42.55      5.72 o 
   4   4   2     3327.52     3621.17     41.36 o 
   5   4   2      783.33      767.38     15.25 o 
   6   4   2      910.11      903.99     19.44 o 
   7   4   2      670.85      654.02     20.58 o 
   8   4   2      100.53       93.65      9.36 o 
   9   4   2     2749.34     2787.36     33.35 o 
  10   4   2      960.79      984.62     18.40 o 
  11   4   2      528.28      561.67     14.69 o 
  12   4   2      477.71      488.76     14.57 o 
  13   4   2       20.41       15.36      7.22 o 
  14   4   2       65.88       74.09     10.45 o 
  15   4   2      122.30      141.21     12.67 o 
  16   4   2        0.00       10.22      8.21 o 
  17   4   2        7.98       14.37      9.66 o 
  18   4   2      109.01       97.46     12.55 o 
  19   4   2     1788.16     1707.28     72.20 o 
  20   4   2      166.28      190.65     16.40 o 
  21   4   2      600.35      590.21     23.41 o 
  22   4   2      146.82      189.75     16.68 o 
  23   4   2      124.53      110.06     20.51 o 
  24   4   2      139.23      103.83     20.87 o 
  25   4   2        8.31       -5.76     16.59 o 
  26   4   2        8.87       10.99     21.24 o 
  27   4   2       20.42      -13.58     36.95 o 
  28   4   2        5.37      -15.57     34.48 o 
  29   4   2       16.29       -3.14     64.27 o 
   1   5   2       99.90      116.52      8.16 o 
   2   5   2     7642.85     7101.33    128.38 o 
   3   5   2     1069.38     1020.75     18.51 o 
   4   5   2      770.62      732.85     16.00 o 
   5   5   2     2910.49     2862.40     41.53 o 
   6   5   2    12794.41    12766.63    115.82 o 
   7   5   2     3879.60     3974.98     45.09 o 
   8   5   2     2113.24     2087.56     29.08 o 
   9   5   2        3.84        2.93      6.34 o 
  10   5   2     1771.42     1574.14     26.90 o 
  11   5   2      330.32      340.55     16.84 o 
  12   5   2      218.46      240.91     12.66 o 
  13   5   2      650.16      677.40     19.01 o 
  14   5   2      954.28      938.28     22.22 o 
  15   5   2       26.12       29.10      8.61 o 
  16   5   2      240.71      242.71     14.01 o 
  17   5   2       61.16       56.94     10.06 o 
  18   5   2      207.99      208.49     18.59 o 
  19   5   2      248.91      226.63     14.84 o 
  20   5   2      579.03      565.66     28.05 o 
  21   5   2      130.96      162.42     14.07 o 
  22   5   2       15.17       24.12     11.92 o 
  23   5   2      196.16      199.95     23.43 o 
  24   5   2        3.56      -20.51     13.68 o 
  25   5   2       20.99       15.89     16.36 o 
  26   5   2      339.38      270.72     49.59 o 
  27   5   2        0.17      -31.66     21.11 o 
  28   5   2      241.54       54.41     55.54 o 
   0   6   2     7393.16     7130.88    101.32 o 
   1   6   2      438.65      425.39     13.11 o 
   2   6   2      153.90      192.39      9.66 o 
   3   6   2       15.57        8.18      5.38 o 
   4   6   2     1152.98     1171.07     20.02 o 
   5   6   2      211.97      261.92     12.67 o 
   6   6   2       61.03       61.08     10.28 o 
   7   6   2       10.47        9.31      6.95 o 
   8   6   2       62.99       55.34      8.51 o 
   9   6   2        4.52        9.05      8.77 o 
  10   6   2      471.81      492.20     17.85 o 
  11   6   2      786.02      803.32     31.06 o 
  12   6   2      276.42      259.49     16.62 o 
  13   6   2       55.04       26.69      9.71 o 
  14   6   2      109.68      137.22     17.14 o 
  15   6   2      499.66      540.75     28.20 o 
  16   6   2     1107.86     1040.29     27.12 o 
  17   6   2       82.19       75.02     12.40 o 
  18   6   2        6.17       14.06     10.02 o 
  19   6   2       81.91       80.80     12.74 o 
  20   6   2     3775.54     3814.19     74.76 o 
  21   6   2      403.00      367.26     44.80 o 
  22   6   2        2.64      -17.07     11.38 o 
  23   6   2      185.45      200.76     38.71 o 
  24   6   2      356.10      419.16     58.87 o 
  25   6   2        5.21      -15.38     23.81 o 
  26   6   2       16.55       24.73     24.39 o 
  27   6   2       96.47      120.58    101.92 o 
   1   7   2       15.80       29.31      7.32 o 
   2   7   2      112.42      106.04      8.87 o 
   3   7   2      214.14      215.10     12.69 o 
   4   7   2      106.47      107.84     10.41 o 
   5   7   2       32.61       30.55      8.44 o 
   6   7   2      188.76      228.68     16.94 o 
   7   7   2       20.05       16.47      8.07 o 
   8   7   2      233.52      263.90     16.76 o 
   9   7   2        6.76       10.34     10.15 o 
  10   7   2       11.68       35.66     11.11 o 
  11   7   2      474.09      433.46     17.94 o 
  12   7   2      124.26      135.56     13.65 o 
  13   7   2       63.16       58.89     14.49 o 
  14   7   2       21.51       36.44     11.27 o 
  15   7   2      330.21      387.08     21.56 o 
  16   7   2      671.84      669.16     35.06 o 
  17   7   2      681.85      693.53     32.09 o 
  18   7   2       62.27       85.90     13.73 o 
  19   7   2       13.23       23.86     12.95 o 
  20   7   2       35.63       42.78     14.48 o 
  21   7   2      399.53      411.22     39.29 o 
  22   7   2       79.75       95.18     18.87 o 
  23   7   2        0.63        5.21     31.44 o 
  24   7   2       26.39       39.99     19.32 o 
  25   7   2       31.14       73.77     41.81 o 
  26   7   2      171.64      240.03     60.63 o 
   0   8   2     3234.87     3042.99     58.58 o 
   1   8   2     1228.17     1128.18     26.29 o 
   2   8   2      123.42      141.52     11.96 o 
   3   8   2      142.98      141.82     12.19 o 
   4   8   2     1171.24     1109.20     29.57 o 
   5   8   2      330.49      371.42     18.41 o 
   6   8   2       48.93       38.78      9.50 o 
   7   8   2      163.53      161.79     14.95 o 
   8   8   2     1529.44     1432.29     33.80 o 
   9   8   2        6.55       25.13     11.38 o 
  10   8   2        8.18       12.95     11.55 o 
  11   8   2      557.63      547.84     22.16 o 
  12   8   2     3585.12     3553.38     50.72 o 
  13   8   2       49.69       62.15     12.41 o 
  14   8   2     1016.06     1032.63     28.01 o 
  15   8   2       83.38       69.11     13.54 o 
  16   8   2      201.17      253.76     17.77 o 
  17   8   2       71.50       58.47     14.82 o 
  18   8   2       95.85      108.10     19.92 o 
  19   8   2        6.51       27.58     16.89 o 
  20   8   2        6.00        7.71     26.26 o 
  21   8   2        1.17       28.43     25.59 o 
  22   8   2      255.44      288.91     34.40 o 
  23   8   2        0.02       32.93     19.08 o 
  24   8   2        4.65       39.24     28.32 o 
   1   9   2       25.31       27.57     11.17 o 
   2   9   2      586.07      596.64     21.97 o 
   3   9   2       15.69       16.03      9.70 o 
   4   9   2       20.86       16.42     10.73 o 
   5   9   2       17.04       36.06     10.42 o 
   6   9   2        9.25       20.64     11.57 o 
   7   9   2       22.44       40.00     12.51 o 
   8   9   2        0.33      -10.71     11.11 o 
   9   9   2      134.40      137.32     16.45 o 
  10   9   2        0.87       -2.32     11.89 o 
  11   9   2       18.80       29.96     13.53 o 
  12   9   2      181.26      203.67     15.23 o 
  13   9   2      666.91      690.14     32.16 o 
  14   9   2      888.68      870.99     31.78 o 
  15   9   2      290.98      273.87     21.07 o 
  16   9   2        0.73       12.62     15.00 o 
  17   9   2       77.62       89.50     22.05 o 
  18   9   2       93.20       99.21     22.52 o 
  19   9   2       38.46       39.17     20.53 o 
  20   9   2      121.11      165.89     26.29 o 
  21   9   2        7.29       37.48     29.18 o 
  22   9   2      205.82      215.71     30.00 o 
  23   9   2        1.15       34.35     49.22 o 
   0  10   2     3641.12     3403.81    123.66 o 
   1  10   2       60.81       39.00     12.81 o 
   2  10   2        3.61       -8.28     10.61 o 
   3  10   2      301.06      298.69     21.46 o 
   4  10   2      577.90      573.50     23.26 o 
   5  10   2      115.60      114.08     17.94 o 
   6  10   2        9.03       34.67     13.37 o 
   7  10   2       41.98       54.62     13.81 o 
   8  10   2      107.60      136.48     16.72 o 
   9  10   2        9.74      -11.85     12.44 o 
  10  10   2        0.60        5.05     12.83 o 
  11  10   2       90.41      116.67     17.25 o 
  12  10   2      716.45      762.19     35.56 o 
  13  10   2       31.94       62.53     17.47 o 
  14  10   2      154.49      108.84     21.51 o 
  15  10   2       93.34      106.58     28.61 o 
  16  10   2       11.43       15.09     18.55 o 
  17  10   2        1.69       12.56     32.32 o 
  18  10   2       49.12       78.01     22.87 o 
  19  10   2        0.01        6.66     17.95 o 
  20  10   2       84.35      139.33     25.91 o 
  21  10   2        0.03       19.46     60.54 o 
   1  11   2      817.86      746.71     27.22 o 
   2  11   2     1481.30     1349.13     35.07 o 
   3  11   2       95.85      109.65     15.83 o 
   4  11   2      223.20      195.85     20.14 o 
   5  11   2       25.52        2.46     19.17 o 
   6  11   2      393.68      395.01     25.02 o 
   7  11   2        1.08       -9.05     13.02 o 
   8  11   2       38.73       53.72     16.15 o 
   9  11   2       32.23       30.39     14.42 o 
  10  11   2      107.91      117.68     19.23 o 
  11  11   2       34.57       46.49     17.78 o 
  12  11   2      175.32      187.89     23.04 o 
  13  11   2       91.69       81.41     18.69 o 
  14  11   2        0.13       32.87     19.88 o 
  15  11   2       27.01       28.19     27.73 o 
  16  11   2        0.71       15.45     29.31 o 
  17  11   2       38.81       50.00     20.72 o 
  18  11   2       87.80       72.71     22.80 o 
  19  11   2        9.84       60.40     57.19 o 
   0  12   2       98.12       87.14     21.63 o 
   1  12   2       15.96       19.54     13.29 o 
   2  12   2        0.67       19.07     12.67 o 
   3  12   2      202.22      185.16     33.21 o 
   4  12   2       60.35       73.82     17.03 o 
   5  12   2       98.61      108.26     18.90 o 
   6  12   2      387.08      383.69     25.99 o 
   7  12   2      135.84      135.71     19.16 o 
   8  12   2      111.54      106.34     20.99 o 
   9  12   2      132.75      153.15     27.02 o 
  10  12   2        2.80       -9.54     17.89 o 
  11  12   2        7.49        4.12     17.50 o 
  12  12   2       27.07        7.98     17.21 o 
  13  12   2        0.03        9.81     20.37 o 
  14  12   2      120.94      152.92     25.89 o 
  15  12   2       64.37       57.72     45.00 o 
  16  12   2      149.40      141.32     58.70 o 
   1  13   2        0.01       23.31     14.59 o 
   2  13   2       36.55       47.40     17.24 o 
   3  13   2       33.70       47.89     16.59 o 
   4  13   2       21.42       46.75     18.60 o 
   5  13   2       35.15       22.89     20.96 o 
   6  13   2        0.20       13.05     17.35 o 
   7  13   2       71.61       51.06     19.55 o 
   8  13   2       46.84       73.04     20.29 o 
   9  13   2       12.79       27.63     19.30 o 
  10  13   2      478.54      468.46     35.39 o 
  11  13   2       67.31       74.66     24.50 o 
  12  13   2        0.06       40.86     45.72 o 
   0  14   2       63.95       51.90     46.34 o 
   1  14   2       16.95       45.60     19.06 o 
   2  14   2       12.83       53.37     42.28 o 
   3  14   2      147.55      179.21     52.61 o 
   4  14   2       29.59       54.59     45.16 o 
   5  14   2        1.87       27.46     37.89 o 
   1   1   3      309.96      337.41     15.56 o 
   2   1   3      835.16      759.35     16.44 o 
   3   1   3       97.73       95.98      7.50 o 
   4   1   3     1215.12     1241.98     22.32 o 
   5   1   3     1085.98     1039.87     16.98 o 
   6   1   3     1131.90     1141.53     18.07 o 
   7   1   3      352.09      354.51     10.57 o 
   8   1   3     1240.31     1374.57     25.93 o 
   9   1   3     1470.75     1453.45     30.73 o 
  10   1   3      690.71      799.15     25.29 o 
  11   1   3      120.52      103.02      9.58 o 
  12   1   3     1214.56     1268.70     25.12 o 
  13   1   3      499.80      476.28     16.70 o 
  14   1   3       59.48       72.31     10.27 o 
  15   1   3     1454.59     1422.57     33.19 o 
  16   1   3      410.11      404.09     20.26 o 
  17   1   3      247.08      236.72     18.04 o 
  18   1   3       74.04       71.52     14.80 o 
  19   1   3       31.46       20.88     13.20 o 
  20   1   3        0.07       10.59     14.72 o 
  21   1   3      280.94      246.26     22.77 o 
  22   1   3      129.07      165.24     20.77 o 
  23   1   3      470.76      417.54     43.72 o 
  24   1   3      108.81      144.58     21.78 o 
  25   1   3      232.67      166.58     23.01 o 
  26   1   3       36.19        7.15     17.48 o 
  27   1   3       12.42       -5.04     17.37 o 
  28   1   3      146.96      166.26     29.55 o 
  29   1   3       57.10      -59.51     39.68 o 
   0   2   3       93.46       85.00      8.39 o 
   1   2   3      916.09      963.33     15.69 o 
   2   2   3       64.64       46.03      5.25 o 
   3   2   3      200.95      210.95      9.01 o 
   4   2   3     1403.38     1465.43     24.75 o 
   5   2   3      232.94      286.25     11.46 o 
   6   2   3     1075.80     1125.66     22.12 o 
   7   2   3     1525.09     1534.63     25.26 o 
   8   2   3     3985.05     4002.44     48.89 o 
   9   2   3      259.60      311.41     12.82 o 
  10   2   3      292.83      308.03     13.40 o 
  11   2   3      124.80      162.88     11.36 o 
  12   2   3      142.75      150.12     13.68 o 
  13   2   3        8.36       11.72      9.40 o 
  14   2   3      499.51      565.58     18.81 o 
  15   2   3        9.51        3.24      9.17 o 
  16   2   3      166.95      175.34     14.69 o 
  17   2   3       49.93       48.20     13.79 o 
  18   2   3      138.02      184.82     30.30 o 
  19   2   3       50.40       46.84     15.68 o 
  20   2   3       97.10       95.95     18.36 o 
  21   2   3      180.33      159.37     20.53 o 
  22   2   3      230.52      208.12     25.09 o 
  23   2   3        8.79      -15.55     14.16 o 
  24   2   3       64.71       59.42     19.40 o 
  25   2   3        0.06      -29.64     19.76 o 
  26   2   3       97.60      101.32     21.27 o 
  27   2   3      180.60      183.22     29.32 o 
  28   2   3        2.40      -23.72     15.81 o 
   1   3   3      381.66      391.29     10.34 o 
   2   3   3      805.21      793.02     15.60 o 
   3   3   3     6032.19     6155.14     99.94 o 
   4   3   3      162.98      189.31      9.00 o 
   5   3   3     2387.07     2331.48     36.28 o 
   6   3   3     1613.07     1687.64     27.52 o 
   7   3   3       18.36        6.92      5.40 o 
   8   3   3       17.66       22.35      5.97 o 
   9   3   3     2322.90     2282.86     33.64 o 
  10   3   3     1856.48     2012.42     31.80 o 
  11   3   3      699.26      683.51     18.69 o 
  12   3   3       31.85       33.24      9.84 o 
  13   3   3        1.52        3.75      9.31 o 
  14   3   3      527.17      531.30     20.85 o 
  15   3   3       18.09       16.63     10.55 o 
  16   3   3       15.01       13.52     11.09 o 
  17   3   3      242.03      251.35     17.49 o 
  18   3   3      154.27      157.13     15.83 o 
  19   3   3       58.63       51.19     15.45 o 
  20   3   3       37.47       31.27     15.38 o 
  21   3   3       14.93        9.97     15.13 o 
  22   3   3       12.25       17.08     16.67 o 
  23   3   3       27.70       32.21     17.54 o 
  24   3   3      377.66      311.19     40.52 o 
  25   3   3       33.06       30.15     24.10 o 
  26   3   3       20.01       18.04     23.39 o 
  27   3   3      100.68       67.67     21.43 o 
  28   3   3        0.43        7.21     31.37 o 
   0   4   3     1040.01     1016.58     21.38 o 
   1   4   3     1857.30     1807.33     21.44 o 
   2   4   3      190.99      192.69      7.43 o 
   3   4   3        4.96       -3.58      5.43 o 
   4   4   3        4.52       -7.19      5.61 o 
   5   4   3      929.69     1020.04     25.48 o 
   6   4   3     1879.21     1855.02     30.20 o 
   7   4   3     4781.17     4587.24     56.02 o 
   8   4   3       49.70       48.36      9.85 o 
   9   4   3       37.70       53.32      7.81 o 
  10   4   3     1960.94     1913.04     30.56 o 
  11   4   3      120.18      123.12     11.04 o 
  12   4   3      201.12      217.12     12.81 o 
  13   4   3       83.50      100.24     11.62 o 
  14   4   3      179.48      199.03     14.32 o 
  15   4   3      298.95      305.40     16.84 o 
  16   4   3      198.71      215.84     16.39 o 
  17   4   3     1929.84     1878.88     56.14 o 
  18   4   3     1021.03     1014.56     30.62 o 
  19   4   3        7.15       -1.95     11.99 o 
  20   4   3      136.77      132.51     19.61 o 
  21   4   3      534.05      453.97     28.16 o 
  22   4   3       88.51      125.24     20.83 o 
  23   4   3      997.63     1091.80     40.83 o 
  24   4   3      200.36      239.10     26.08 o 
  25   4   3        1.97        5.35     21.26 o 
  26   4   3      357.67      390.89     54.87 o 
  27   4   3       97.27       92.16     22.91 o 
  28   4   3        2.93       65.63     55.58 o 
   1   5   3       96.40      105.19      6.75 o 
   2   5   3      197.12      188.39     11.00 o 
   3   5   3      204.98      253.91     12.26 o 
   4   5   3      116.76      132.24      8.93 o 
   5   5   3      626.04      666.69     16.05 o 
   6   5   3       25.88       40.70      7.44 o 
   7   5   3     1091.25     1062.62     23.77 o 
   8   5   3       24.83       40.36      8.55 o 
   9   5   3       61.83       92.77     10.81 o 
  10   5   3       39.93       48.39      8.10 o 
  11   5   3      339.73      353.21     18.36 o 
  12   5   3      278.05      351.32     15.61 o 
  13   5   3      138.82      150.79     12.18 o 
  14   5   3       74.95      103.55     11.29 o 
  15   5   3       94.16       86.42     11.24 o 
  16   5   3       58.97       70.80     11.02 o 
  17   5   3        5.10       -1.63      8.65 o 
  18   5   3      286.56      340.01     29.66 o 
  19   5   3      233.93      229.21     15.65 o 
  20   5   3       31.55       28.34     10.37 o 
  21   5   3      167.00      183.44     18.23 o 
  22   5   3       53.64       36.46     24.00 o 
  23   5   3       62.34       54.55     23.10 o 
  24   5   3       16.49       30.21     18.29 o 
  25   5   3       44.02       14.12     20.66 o 
  26   5   3       86.80       69.31     21.35 o 
  27   5   3        7.13      -17.94     47.39 o 
   0   6   3      827.45      802.10     25.42 o 
   1   6   3        1.83       -6.31      6.05 o 
   2   6   3       24.40       19.47      6.54 o 
   3   6   3       21.74       22.83      8.97 o 
   4   6   3      906.86      839.81     28.51 o 
   5   6   3     1579.85     1581.08     26.27 o 
   6   6   3      229.50      246.44     13.81 o 
   7   6   3       59.47       65.13      9.65 o 
   8   6   3      159.78      168.50     12.98 o 
   9   6   3      693.37      656.17     24.48 o 
  10   6   3      683.30      668.83     21.78 o 
  11   6   3      109.60      119.82     10.90 o 
  12   6   3      412.83      384.82     16.80 o 
  13   6   3      118.07      125.64     12.30 o 
  14   6   3       28.06       24.84      9.46 o 
  15   6   3      668.66      695.03     27.31 o 
  16   6   3      304.44      345.58     17.41 o 
  17   6   3        5.39       15.18     11.50 o 
  18   6   3       23.14       10.90      9.58 o 
  19   6   3      145.14      181.71     15.09 o 
  20   6   3       36.29       41.82     11.14 o 
  21   6   3      191.80      179.51     16.28 o 
  22   6   3      117.04      128.61     20.24 o 
  23   6   3      131.11      177.05     20.26 o 
  24   6   3       15.51       16.48     22.49 o 
  25   6   3        1.46      -23.75     32.76 o 
  26   6   3       52.06       41.14     46.43 o 
   1   7   3      127.11      125.89     12.15 o 
   2   7   3      166.14      126.92     11.13 o 
   3   7   3        0.20       -1.20      7.57 o 
   4   7   3        0.01        8.72     11.40 o 
   5   7   3      485.15      475.69     20.34 o 
   6   7   3       51.96       42.89     11.40 o 
   7   7   3       51.49       56.94     11.99 o 
   8   7   3        5.89        0.93      9.79 o 
   9   7   3      109.03      122.92     14.56 o 
  10   7   3      549.86      480.20     25.78 o 
  11   7   3      373.68      312.24     15.92 o 
  12   7   3      126.64      108.58     11.65 o 
  13   7   3      425.63      379.20     17.69 o 
  14   7   3      211.65      180.42     14.68 o 
  15   7   3      497.40      472.16     22.09 o 
  16   7   3       86.97       86.44     12.48 o 
  17   7   3       70.08       64.91     13.09 o 
  18   7   3       95.89      101.29     14.35 o 
  19   7   3      163.82      184.84     30.96 o 
  20   7   3       55.31       79.07     13.91 o 
  21   7   3      130.14      110.55     14.74 o 
  22   7   3       50.10       52.45     14.47 o 
  23   7   3      110.76      138.76     34.37 o 
  24   7   3      134.35      158.86     24.20 o 
  25   7   3        0.34       12.60     98.38 o 
   0   8   3     1168.83     1139.92     44.42 o 
   1   8   3     1118.31     1076.90     43.14 o 
   2   8   3     1681.89     1520.36     33.04 o 
   3   8   3     1431.12     1287.78     30.01 o 
   4   8   3      268.16      269.71     26.63 o 
   5   8   3       75.40       91.23     13.52 o 
   6   8   3        2.10       13.10     10.63 o 
   7   8   3      107.90      162.24     16.25 o 
   8   8   3        0.74        7.17     10.52 o 
   9   8   3       50.48       50.21     13.15 o 
  10   8   3      145.36      149.68     16.61 o 
  11   8   3       66.12       72.26     14.58 o 
  12   8   3      157.18      166.91     14.40 o 
  13   8   3      576.01      546.00     23.19 o 
  14   8   3      334.05      335.11     19.36 o 
  15   8   3      738.84      774.25     26.16 o 
  16   8   3        7.08       12.13     11.11 o 
  17   8   3       75.85       81.43     14.10 o 
  18   8   3        6.70       35.30     12.64 o 
  19   8   3       80.37      119.50     15.66 o 
  20   8   3        0.39       -1.30     11.94 o 
  21   8   3       12.56       27.45     14.24 o 
  22   8   3        0.00       10.90     15.60 o 
  23   8   3        6.91       26.79     23.13 o 
   1   9   3     1652.07     1537.77     52.47 o 
   2   9   3       85.36      113.95     14.09 o 
   3   9   3        1.80        1.07     12.18 o 
   4   9   3        1.27       -0.68     11.86 o 
   5   9   3      422.34      418.35     39.48 o 
   6   9   3      184.79      213.68     19.39 o 
   7   9   3       43.45       60.11     14.47 o 
   8   9   3        2.31      -12.33     10.80 o 
   9   9   3      233.17      268.07     20.43 o 
  10   9   3        0.98       15.15     12.70 o 
  11   9   3        0.60       -8.29     12.12 o 
  12   9   3        4.00       -4.58     10.28 o 
  13   9   3      278.95      243.97     16.94 o 
  14   9   3      241.64      280.27     19.06 o 
  15   9   3       34.82       43.34     12.55 o 
  16   9   3      309.15      284.93     19.71 o 
  17   9   3      126.84      129.42     16.24 o 
  18   9   3       10.39       13.99     20.58 o 
  19   9   3       40.44       33.61     16.89 o 
  20   9   3      151.80      187.32     27.00 o 
  21   9   3       27.43       48.33     20.93 o 
  22   9   3        0.00       29.30     58.89 o 
   0  10   3      197.12      206.71     25.24 o 
   1  10   3      469.28      489.23     23.01 o 
   2  10   3      184.47      167.19     18.89 o 
   3  10   3        3.24       -4.97     12.16 o 
   4  10   3       65.52       72.29     15.97 o 
   5  10   3       20.01        5.43     13.02 o 
   6  10   3       34.19       28.62     13.83 o 
   7  10   3       17.67       18.43     13.87 o 
   8  10   3        3.82      -16.10     12.04 o 
   9  10   3      429.17      387.63     26.82 o 
  10  10   3       11.86        2.62     13.50 o 
  11  10   3      113.70      127.17     18.35 o 
  12  10   3       87.19      111.41     15.01 o 
  13  10   3        0.08       19.82     11.46 o 
  14  10   3        0.38       38.53     14.12 o 
  15  10   3      406.31      364.34     24.96 o 
  16  10   3        7.73        8.24     16.25 o 
  17  10   3      135.08      127.17     26.91 o 
  18  10   3       18.39       56.42     21.48 o 
  19  10   3       14.82       36.77     20.45 o 
  20  10   3       21.27      149.72     65.87 o 
   1  11   3       35.81       19.30     14.26 o 
   2  11   3       15.89       24.84     14.44 o 
   3  11   3      233.32      206.95     37.06 o 
   4  11   3       68.08       82.91     17.11 o 
   5  11   3       16.14       42.95     17.89 o 
   6  11   3       21.25       17.98     14.34 o 
   7  11   3       20.08       10.45     17.59 o 
   8  11   3       65.11       40.12     15.23 o 
   9  11   3        0.33       21.64     14.73 o 
  10  11   3       55.54       27.07     16.32 o 
  11  11   3        8.16        1.46     14.34 o 
  12  11   3       27.44        9.27     15.77 o 
  13  11   3      767.89      769.37     36.77 o 
  14  11   3      268.25      243.76     27.53 o 
  15  11   3        2.02       16.11     17.93 o 
  16  11   3        1.10       -7.29     18.17 o 
  17  11   3       32.58      167.79     47.44 o 
   0  12   3      332.06      347.73     41.83 o 
   1  12   3      330.05      293.27     23.81 o 
   2  12   3      133.49      116.01     19.06 o 
   3  12   3        9.39       24.50     15.00 o 
   4  12   3        5.33       11.14     14.72 o 
   5  12   3       60.50       84.65     18.50 o 
   6  12   3       87.75      104.99     19.07 o 
   7  12   3       16.01        7.84     14.96 o 
   8  12   3       20.69       37.96     16.36 o 
   9  12   3      108.11      103.10     19.20 o 
  10  12   3        4.23       40.02     27.99 o 
  11  12   3       13.25       20.16     16.61 o 
  12  12   3       42.04       60.91     27.67 o 
  13  12   3        1.01        8.66     36.75 o 
  14  12   3        5.27        1.42     48.18 o 
   1  13   3       17.90       12.56     20.49 o 
   2  13   3       16.31       33.14     19.13 o 
   3  13   3        0.10       16.89     14.77 o 
   4  13   3       41.75       58.66     17.61 o 
   5  13   3       96.62       66.12     18.43 o 
   6  13   3       39.65       23.18     16.08 o 
   7  13   3      232.76      258.78     36.15 o 
   8  13   3        1.00       22.75     21.11 o 
   9  13   3        0.02       56.15     46.38 o 
   0   0   4     7732.43     7286.75    217.85 o 
   1   0   4     5128.82     4772.12    109.75 o 
   2   0   4      369.60      409.93     19.40 o 
   3   0   4      100.46       67.12      9.73 o 
   4   0   4     3622.57     3790.44     61.02 o 
   5   0   4     2764.84     2569.33     63.44 o 
   6   0   4      223.17      224.03     14.09 o 
   7   0   4     1310.79     1285.29     30.32 o 
   8   0   4     2982.05     2986.07     52.87 o 
   9   0   4      816.84      813.09     25.01 o 
  10   0   4     1253.07     1281.17     33.94 o 
  11   0   4     2067.00     2029.43     58.75 o 
  12   0   4      275.97      306.82     23.98 o 
  13   0   4       31.07       65.28     17.04 o 
  14   0   4     3393.58     3517.58    118.22 o 
  15   0   4     1083.68     1116.70     42.98 o 
  16   0   4     1031.34     1030.14     41.64 o 
  17   0   4       26.24       52.01     19.21 o 
  18   0   4       11.54       -0.73     17.87 o 
  19   0   4      273.90      387.50     40.47 o 
  20   0   4     1061.64      977.01     54.95 o 
  21   0   4       27.01       26.35     22.62 o 
  22   0   4      132.42      145.14     64.93 o 
  23   0   4      417.02      390.62     54.69 o 
  24   0   4      605.35      452.53     48.04 o 
  25   0   4      177.17      186.93     37.60 o 
  26   0   4      218.11      198.40     94.16 o 
  27   0   4       97.60      137.58     37.95 o 
   1   1   4      236.37      280.74     14.04 o 
   2   1   4      478.90      424.73     14.21 o 
   3   1   4       38.24       64.17      8.14 o 
   4   1   4     2381.28     2431.79     53.18 o 
   5   1   4       46.23       42.69      5.96 o 
   6   1   4       91.23       81.73      7.16 o 
   7   1   4      485.92      505.09     13.35 o 
   8   1   4       78.25       82.88      7.62 o 
   9   1   4     3000.66     3040.63     41.62 o 
  10   1   4      183.67      204.99     14.56 o 
  11   1   4       74.95      102.06     10.45 o 
  12   1   4     1597.94     1603.44     29.79 o 
  13   1   4      277.10      281.50     18.93 o 
  14   1   4      249.66      240.11     16.84 o 
  15   1   4      360.93      359.31     22.36 o 
  16   1   4        6.66        3.96     12.77 o 
  17   1   4      122.50      118.17     18.64 o 
  18   1   4      139.43      148.50     18.83 o 
  19   1   4       38.62       30.17     15.31 o 
  20   1   4        3.21        4.42     14.70 o 
  21   1   4       29.63       48.37     16.42 o 
  22   1   4       13.46        3.80     17.93 o 
  23   1   4       17.08      -20.09     16.82 o 
  24   1   4       48.43       52.04     20.61 o 
  25   1   4      184.88      162.74     26.80 o 
  26   1   4      133.02      111.36     24.50 o 
  27   1   4       52.20        9.26     38.31 o 
   0   2   4      591.61      578.16     19.50 o 
   1   2   4      357.41      359.56     12.55 o 
   2   2   4     1517.88     1592.51     26.12 o 
   3   2   4       13.89        3.29      5.61 o 
   4   2   4      864.65      881.05     20.34 o 
   5   2   4     1560.33     1447.70     29.19 o 
   6   2   4     2127.59     2137.73     30.98 o 
   7   2   4      743.93      799.79     16.59 o 
   8   2   4     3426.02     3420.75     77.24 o 
   9   2   4     3961.81     3952.76     60.55 o 
  10   2   4       48.05       49.70      9.23 o 
  11   2   4      531.69      507.64     19.38 o 
  12   2   4      191.65      217.68     16.28 o 
  13   2   4        4.28        3.90      9.97 o 
  14   2   4     1679.44     1699.89     40.99 o 
  15   2   4     2180.70     2181.68     47.99 o 
  16   2   4      418.11      445.57     27.56 o 
  17   2   4        4.35        0.27     12.78 o 
  18   2   4      749.28      763.33     31.03 o 
  19   2   4       50.27       40.36     16.15 o 
  20   2   4      372.87      440.47     37.03 o 
  21   2   4        5.41        2.97     14.86 o 
  22   2   4      242.26      210.70     23.24 o 
  23   2   4      337.79      329.16     26.94 o 
  24   2   4      303.09      282.45     26.09 o 
  25   2   4      135.08      145.44     26.79 o 
  26   2   4      200.22      191.03     28.06 o 
  27   2   4       95.03       69.20     29.52 o 
   1   3   4     2322.69     2224.26     29.55 o 
   2   3   4     1082.28     1040.52     18.55 o 
   3   3   4     1009.34      993.10     19.92 o 
   4   3   4      128.51      146.43      9.65 o 
   5   3   4     4211.02     3903.19     54.46 o 
   6   3   4     3008.37     2852.26     48.17 o 
   7   3   4      348.53      280.91     21.23 o 
   8   3   4      572.34      600.97     21.01 o 
   9   3   4     1449.30     1462.85     48.22 o 
  10   3   4     1715.76     1723.51     34.96 o 
  11   3   4      591.22      626.54     24.56 o 
  12   3   4      329.11      359.49     22.78 o 
  13   3   4      809.35      770.11     25.28 o 
  14   3   4      944.33      946.73     27.85 o 
  15   3   4      286.48      329.99     19.44 o 
  16   3   4     2038.37     1980.55     47.16 o 
  17   3   4       23.82        1.77     13.72 o 
  18   3   4      833.36      785.56     31.99 o 
  19   3   4       16.47       31.73     15.88 o 
  20   3   4       90.99      104.46     18.80 o 
  21   3   4       10.19        9.89     15.80 o 
  22   3   4      589.86      629.97     42.08 o 
  23   3   4        0.76       -0.28     17.48 o 
  24   3   4       43.52       34.91     18.55 o 
  25   3   4      491.43      495.61     32.83 o 
  26   3   4       17.15       14.63     20.94 o 
   0   4   4     1467.09     1532.51     40.11 o 
   1   4   4      362.11      371.37     12.24 o 
   2   4   4      236.37      273.11     10.67 o 
   3   4   4     1470.58     1561.79     23.67 o 
   4   4   4       76.82       69.98     10.07 o 
   5   4   4      229.38      236.28     16.01 o 
   6   4   4     3089.80     3164.20     48.84 o 
   7   4   4        7.86        1.64      9.00 o 
   8   4   4      462.72      497.57     19.46 o 
   9   4   4       32.54       16.33      8.02 o 
  10   4   4        0.46        9.34      8.63 o 
  11   4   4       39.53       37.86     10.01 o 
  12   4   4       26.85       42.30     10.12 o 
  13   4   4      254.32      223.94     15.50 o 
  14   4   4       19.70       19.18     14.52 o 
  15   4   4      155.02      152.41     20.75 o 
  16   4   4       22.68        9.50     12.35 o 
  17   4   4       83.51       66.42     16.41 o 
  18   4   4      706.70      706.23     31.88 o 
  19   4   4      165.18      200.67     27.91 o 
  20   4   4        0.16        4.82     14.54 o 
  21   4   4       86.25       72.63     18.57 o 
  22   4   4        0.34       -4.51     18.03 o 
  23   4   4        2.71       11.00     16.67 o 
  24   4   4      197.60      185.11     24.21 o 
  25   4   4        9.68       14.71     17.93 o 
  26   4   4        0.65      -23.86     39.80 o 
   1   5   4      424.94      451.38     17.22 o 
   2   5   4      891.25      935.77     23.92 o 
   3   5   4      152.63      164.55     14.56 o 
   4   5   4       10.31       22.02      8.36 o 
   5   5   4       83.24       89.67     10.80 o 
   6   5   4     1346.00     1389.82     28.45 o 
   7   5   4       30.10       18.29      9.84 o 
   8   5   4     1271.32     1222.17     36.75 o 
   9   5   4      167.83      186.42     14.07 o 
  10   5   4      241.35      255.89     23.84 o 
  11   5   4      151.90      167.16     13.99 o 
  12   5   4        0.01       -0.11      9.35 o 
  13   5   4      362.14      406.30     21.12 o 
  14   5   4       80.63       83.76     12.71 o 
  15   5   4       55.24       66.31     14.05 o 
  16   5   4       25.91        9.19     10.11 o 
  17   5   4     1162.47     1170.52     30.71 o 
  18   5   4      194.49      209.95     20.17 o 
  19   5   4      118.59      128.26     20.44 o 
  20   5   4       14.46        9.90     11.62 o 
  21   5   4      234.16      258.55     21.45 o 
  22   5   4      537.63      515.31     26.65 o 
  23   5   4       55.65       87.15     16.78 o 
  24   5   4       47.48       55.99     15.16 o 
  25   5   4      140.37      148.42     29.38 o 
   0   6   4     1043.50     1095.22     45.56 o 
   1   6   4       15.13       23.50      8.44 o 
   2   6   4       83.10      125.31     12.18 o 
   3   6   4       94.47      100.27      9.97 o 
   4   6   4     1175.85     1115.59     31.99 o 
   5   6   4      974.70      971.65     24.43 o 
   6   6   4      814.42      787.77     22.68 o 
   7   6   4     1477.31     1474.79     30.76 o 
   8   6   4      188.03      179.40     14.41 o 
   9   6   4     1319.06     1210.06     31.24 o 
  10   6   4      249.39      253.73     16.32 o 
  11   6   4     1052.73     1036.31     28.45 o 
  12   6   4      315.48      300.50     16.55 o 
  13   6   4       56.13       53.78     10.82 o 
  14   6   4      152.66      132.38     13.48 o 
  15   6   4       74.03       83.60     11.83 o 
  16   6   4      255.60      253.07     16.87 o 
  17   6   4       77.10       75.38     13.99 o 
  18   6   4      106.94       87.25     14.26 o 
  19   6   4        0.78        9.64     13.76 o 
  20   6   4      282.05      277.68     26.12 o 
  21   6   4      100.53      103.82     17.25 o 
  22   6   4        0.28      -13.50     12.08 o 
  23   6   4        1.14       10.92     13.87 o 
  24   6   4      161.93      156.58     19.58 o 
   1   7   4        0.04        1.02      8.33 o 
   2   7   4       94.52       99.05     12.31 o 
   3   7   4      158.08      169.79     16.55 o 
   4   7   4      934.61      893.79     37.51 o 
   5   7   4       34.24       26.76     12.16 o 
   6   7   4      211.94      265.91     18.32 o 
   7   7   4       32.27       24.51     13.96 o 
   8   7   4     1018.01     1003.99     27.65 o 
   9   7   4       47.79       64.33     11.89 o 
  10   7   4        6.97       14.36     10.77 o 
  11   7   4      212.32      236.63     15.66 o 
  12   7   4       35.93       56.15     10.50 o 
  13   7   4      244.09      242.00     16.64 o 
  14   7   4       40.27       48.89     11.25 o 
  15   7   4       71.22       43.38     11.39 o 
  16   7   4        0.00        9.30      9.73 o 
  17   7   4       25.75       34.53     11.19 o 
  18   7   4        1.70       -0.71     12.24 o 
  19   7   4      208.30      160.48     15.84 o 
  20   7   4        6.90       10.51     10.48 o 
  21   7   4        0.03        3.55     12.93 o 
  22   7   4        5.52        9.02     13.59 o 
  23   7   4      366.13      282.01     81.90 o 
   0   8   4     1097.71     1042.82     41.06 o 
   1   8   4      299.01      276.36     17.84 o 
   2   8   4      534.83      548.50     25.82 o 
   3   8   4      230.30      216.92     19.91 o 
   4   8   4       26.88        8.94     12.58 o 
   5   8   4       61.04       74.24     17.55 o 
   6   8   4      430.49      381.67     23.75 o 
   7   8   4      568.99      606.08     30.95 o 
   8   8   4      466.72      520.50     36.21 o 
   9   8   4      194.57      188.05     18.23 o 
  10   8   4       13.80       -1.01     10.20 o 
  11   8   4       65.17       70.11     14.10 o 
  12   8   4      422.65      423.46     18.71 o 
  13   8   4        4.18       11.33     10.06 o 
  14   8   4       85.88       85.43     12.75 o 
  15   8   4        6.43        8.64     11.51 o 
  16   8   4      449.37      432.33     29.35 o 
  17   8   4      504.55      497.62     24.48 o 
  18   8   4       12.48       -1.25     10.86 o 
  19   8   4      143.87      174.86     18.44 o 
  20   8   4        1.25       14.28     12.13 o 
  21   8   4        4.42        4.70     12.29 o 
  22   8   4        1.02       47.09     54.92 o 
   1   9   4       73.75       59.86     15.18 o 
   2   9   4      686.62      607.51     27.81 o 
   3   9   4      722.68      649.61     31.77 o 
   4   9   4        0.00        6.92     12.37 o 
   5   9   4       46.69       45.46     15.52 o 
   6   9   4       13.22       23.73     13.98 o 
   7   9   4      190.70      192.70     20.37 o 
   8   9   4        0.50       17.35     18.38 o 
   9   9   4      447.65      454.48     44.72 o 
  10   9   4       45.26       36.25     14.87 o 
  11   9   4       13.25       15.64     14.44 o 
  12   9   4     1189.26     1003.33     32.08 o 
  13   9   4        3.17       15.09     10.28 o 
  14   9   4      153.40      142.96     18.97 o 
  15   9   4       47.83       26.27     12.63 o 
  16   9   4       34.96       43.25     12.95 o 
  17   9   4        2.65       13.55     12.04 o 
  18   9   4       14.05       17.48     12.34 o 
  19   9   4        0.04        3.51     12.12 o 
  20   9   4        4.11       52.23     54.88 o 
   0  10   4       45.82       58.94     27.45 o 
   1  10   4      941.04      923.68     33.77 o 
   2  10   4      824.67      737.80     30.74 o 
   3  10   4      155.11      158.05     34.92 o 
   4  10   4        0.29       -6.14     13.24 o 
   5  10   4       86.33       55.22     16.01 o 
   6  10   4       37.89       42.73     15.28 o 
   7  10   4       76.63      105.01     17.87 o 
   8  10   4      205.37      214.09     21.87 o 
   9  10   4        0.28       -5.40     15.87 o 
  10  10   4      265.07      265.32     24.25 o 
  11  10   4      290.97      241.98     23.79 o 
  12  10   4      136.46      161.13     18.44 o 
  13  10   4      104.29      123.72     15.00 o 
  14  10   4       17.53       48.92     13.84 o 
  15  10   4      266.34      218.09     25.19 o 
  16  10   4        7.36       40.46     13.76 o 
  17  10   4        0.54      -10.87     11.68 o 
  18  10   4       38.65      -17.79     40.67 o 
   1  11   4       45.30       31.38     19.97 o 
   2  11   4      154.86      134.41     23.51 o 
   3  11   4        2.25        8.06     13.61 o 
   4  11   4        4.63        2.69     14.13 o 
   5  11   4        4.47        2.52     14.15 o 
   6  11   4       36.65       54.63     18.29 o 
   7  11   4       99.35      103.15     18.50 o 
   8  11   4       12.50       22.76     17.29 o 
   9  11   4       72.56       72.30     18.48 o 
  10  11   4        1.57       10.41     15.02 o 
  11  11   4      276.53      264.00     28.41 o 
  12  11   4      126.84       96.26     19.88 o 
  13  11   4      131.35      147.22     19.09 o 
  14  11   4      104.53      113.18     19.81 o 
  15  11   4       27.46       88.90     52.42 o 
   0  12   4        2.26       12.13     27.05 o 
   1  12   4       76.78       75.65     22.01 o 
   2  12   4       44.37       51.81     20.83 o 
   3  12   4      247.53      200.94     27.26 o 
   4  12   4       27.66       44.69     15.25 o 
   5  12   4        0.03        0.41     14.68 o 
   6  12   4       15.15       27.65     16.22 o 
   7  12   4        0.09       17.96     15.59 o 
   8  12   4        2.30        3.64     18.46 o 
   9  12   4       17.28       16.44     17.04 o 
  10  12   4        7.89        5.59     17.24 o 
  11  12   4        0.00       36.06     29.52 o 
   1  13   4       72.80      136.00     48.34 o 
   2  13   4       21.33       42.47     26.98 o 
   3  13   4       44.89      102.49     42.80 o 
   1   1   5        2.57        1.30      6.46 o 
   2   1   5      494.02      460.55     18.52 o 
   3   1   5       55.26       62.27      9.17 o 
   4   1   5      339.68      340.41     13.50 o 
   5   1   5       25.60       19.28      6.31 o 
   6   1   5      152.54      146.30      9.69 o 
   7   1   5      442.48      394.87     13.70 o 
   8   1   5        0.43       -9.35      6.92 o 
   9   1   5       47.74       60.94      9.55 o 
  10   1   5      543.08      554.18     20.94 o 
  11   1   5      204.75      214.28     17.88 o 
  12   1   5      470.65      525.96     24.53 o 
  13   1   5     1079.74     1062.18     33.44 o 
  14   1   5      669.50      649.31     27.54 o 
  15   1   5       20.96       28.67     13.63 o 
  16   1   5      473.12      523.30     27.97 o 
  17   1   5       25.22       11.17     16.39 o 
  18   1   5       29.95       37.86     17.81 o 
  19   1   5       11.20      -10.54     15.39 o 
  20   1   5       23.98       22.82     17.97 o 
  21   1   5       12.55       17.43     18.48 o 
  22   1   5      142.46      132.15     24.21 o 
  23   1   5       47.12       33.06     20.86 o 
  24   1   5        2.74      -32.46     22.62 o 
  25   1   5       32.85       25.19     21.88 o 
   0   2   5     1882.81     2073.02     43.38 o 
   1   2   5      190.39      224.34     10.87 o 
   2   2   5      228.18      227.02     13.26 o 
   3   2   5      330.00      340.41     14.52 o 
   4   2   5      585.84      608.49     17.80 o 
   5   2   5        4.41        0.70      7.74 o 
   6   2   5      107.79      116.16     10.22 o 
   7   2   5      867.34      865.73     24.07 o 
   8   2   5       22.98        8.91      8.99 o 
   9   2   5        0.05       -5.46      8.29 o 
  10   2   5        0.31        1.92      9.51 o 
  11   2   5      104.24      136.76     15.45 o 
  12   2   5       24.44       44.20     13.54 o 
  13   2   5      414.24      416.49     24.09 o 
  14   2   5      291.89      323.20     27.93 o 
  15   2   5      423.58      443.80     25.71 o 
  16   2   5      378.80      420.65     25.70 o 
  17   2   5        0.18        1.67     13.59 o 
  18   2   5      302.54      333.30     25.26 o 
  19   2   5        2.70       -3.46     13.63 o 
  20   2   5       12.06       32.47     19.51 o 
  21   2   5      118.85       98.65     22.82 o 
  22   2   5      122.64      140.43     25.68 o 
  23   2   5       14.67       11.55     20.22 o 
  24   2   5       49.32       33.65     22.33 o 
  25   2   5        5.17      -26.47     17.65 o 
   1   3   5      575.34      632.40     16.09 o 
   2   3   5       35.22       35.07      6.79 o 
   3   3   5       27.13        8.58      5.99 o 
   4   3   5      489.73      496.03     18.51 o 
   5   3   5       76.68      101.59     11.94 o 
   6   3   5        0.61        1.87      8.45 o 
   7   3   5      585.88      584.85     20.98 o 
   8   3   5       61.87       48.57      9.23 o 
   9   3   5       23.46       41.32      9.81 o 
  10   3   5       70.29       48.13     13.25 o 
  11   3   5      116.99      112.12     17.79 o 
  12   3   5        0.02       -8.48     10.66 o 
  13   3   5       16.65       23.80     12.89 o 
  14   3   5      892.81      876.83     32.46 o 
  15   3   5      268.42      281.66     22.90 o 
  16   3   5       61.29       55.58     16.30 o 
  17   3   5       25.68       25.27     15.84 o 
  18   3   5        0.15       -1.00     14.22 o 
  19   3   5        0.65        3.14     15.16 o 
  20   3   5      112.93      134.85     20.78 o 
  21   3   5        2.84      -13.90     21.30 o 
  22   3   5        7.45        4.56     19.71 o 
  23   3   5        0.61      -25.27     16.85 o 
  24   3   5        6.29        8.28     19.63 o 
   0   4   5       19.97        6.62     10.44 o 
   1   4   5      149.30      149.95     12.52 o 
   2   4   5       17.08       17.51      8.85 o 
   3   4   5        2.28        4.93      8.59 o 
   4   4   5      699.75      701.74     22.38 o 
   5   4   5      257.71      257.55     16.07 o 
   6   4   5      124.40      162.95     21.27 o 
   7   4   5      147.42      138.91     13.99 o 
   8   4   5       83.48       92.23     13.38 o 
   9   4   5       31.72       30.56      9.56 o 
  10   4   5        2.13       -2.90      8.67 o 
  11   4   5      693.83      634.07     21.99 o 
  12   4   5     1915.51     1858.91     37.00 o 
  13   4   5       58.43       62.30     12.61 o 
  14   4   5     1128.29     1087.62     31.83 o 
  15   4   5      155.33      160.40     17.79 o 
  16   4   5      542.13      504.75     30.36 o 
  17   4   5       14.39       -1.29     13.72 o 
  18   4   5      189.87      232.30     23.22 o 
  19   4   5       19.44       20.79     15.78 o 
  20   4   5       67.07       49.57     21.53 o 
  21   4   5       48.90       41.11     17.79 o 
  22   4   5       41.68       59.73     19.61 o 
  23   4   5        9.24       13.02     16.76 o 
  24   4   5       32.71        1.92     40.00 o 
   1   5   5      102.86      117.11     16.86 o 
   2   5   5      351.61      287.57     40.75 o 
   3   5   5       43.52       60.63     12.36 o 
   4   5   5       17.50        7.92     13.18 o 
   5   5   5        5.93        5.38      9.52 o 
   6   5   5      413.39      477.95     21.25 o 
   7   5   5       71.94       72.92     14.38 o 
   8   5   5      374.75      393.68     23.66 o 
   9   5   5      177.82      164.32     18.28 o 
  10   5   5      166.53      209.04     15.12 o 
  11   5   5       69.00       52.59     11.77 o 
  12   5   5      150.20      147.71     14.79 o 
  13   5   5        0.94      -16.80     11.20 o 
  14   5   5        4.84       -3.33     10.25 o 
  15   5   5       48.35       55.88     12.81 o 
  16   5   5        4.90        5.31     17.60 o 
  17   5   5       21.29       18.08     12.24 o 
  18   5   5        1.15       -6.65     11.88 o 
  19   5   5        1.08       15.12     21.31 o 
  20   5   5       34.35       34.88     13.85 o 
  21   5   5       51.20       38.09     14.27 o 
  22   5   5       76.07       82.16     17.13 o 
  23   5   5        9.88        2.80     13.60 o 
   0   6   5      423.92      482.65     41.05 o 
   1   6   5       20.93        3.69     22.94 o 
   2   6   5       72.01       70.13     16.66 o 
   3   6   5      388.08      454.45     28.26 o 
   4   6   5       13.03       43.20     15.97 o 
   5   6   5      530.16      563.36     34.31 o 
   6   6   5      873.83      883.89     46.06 o 
   7   6   5      227.89      214.02     18.49 o 
   8   6   5      233.81      254.74     19.30 o 
   9   6   5        0.43        0.42     11.69 o 
  10   6   5       36.62       36.01     12.46 o 
  11   6   5      288.75      292.70     19.34 o 
  12   6   5       38.82       13.43     11.05 o 
  13   6   5       89.33       63.35     13.08 o 
  14   6   5       44.61       38.59     13.79 o 
  15   6   5       15.88       -6.13     10.88 o 
  16   6   5       13.37       14.48     11.51 o 
  17   6   5        1.16       -5.96     11.73 o 
  18   6   5        8.39        1.85     12.05 o 
  19   6   5      235.39      235.58     21.51 o 
  20   6   5      414.91      463.18     27.30 o 
  21   6   5       53.53       51.54     15.64 o 
  22   6   5        8.48       -1.45     30.93 o 
   1   7   5      107.14      158.44     22.00 o 
   2   7   5       31.99       33.35     17.28 o 
   3   7   5        2.69       17.02     15.93 o 
   4   7   5      234.25      261.51     25.66 o 
   5   7   5      498.38      462.24     69.63 o 
   6   7   5      600.84      668.56     34.11 o 
   7   7   5        9.82       15.93     16.17 o 
   8   7   5       62.17       88.60     20.31 o 
   9   7   5      154.88      153.84     22.79 o 
  10   7   5      116.94      131.60     17.51 o 
  11   7   5       87.87       73.41     13.07 o 
  12   7   5       29.51       28.41     12.57 o 
  13   7   5       57.54       44.46     14.20 o 
  14   7   5       54.24       45.32     12.72 o 
  15   7   5       23.55       26.49     16.33 o 
  16   7   5        4.65       37.34     12.97 o 
  17   7   5        2.30        4.96     11.89 o 
  18   7   5       39.07        0.46     14.06 o 
  19   7   5       21.77       24.25     14.50 o 
  20   7   5      208.04      189.18     20.99 o 
  21   7   5       41.61       79.79     47.51 o 
   0   8   5       48.50       33.82     26.56 o 
   1   8   5       48.87       50.76     21.21 o 
   2   8   5      176.74      168.07     19.65 o 
   3   8   5       93.43      109.84     17.86 o 
   4   8   5     1540.74     1640.99     75.10 o 
   5   8   5       61.41       66.67     15.83 o 
   6   8   5      422.25      413.78     26.68 o 
   7   8   5       16.69       23.51     19.62 o 
   8   8   5      446.45      410.92     35.62 o 
   9   8   5       43.33       52.35     15.77 o 
  10   8   5      169.50      149.76     24.30 o 
  11   8   5        0.02      -11.47     22.73 o 
  12   8   5      234.82      260.46     19.55 o 
  13   8   5      155.41      179.39     17.17 o 
  14   8   5       36.34       33.71     13.20 o 
  15   8   5       21.86       10.11     12.68 o 
  16   8   5       63.67       10.30     12.36 o 
  17   8   5        2.14      -10.08     14.97 o 
  18   8   5        0.47       -9.68     11.61 o 
  19   8   5       10.13       43.34     36.50 o 
   1   9   5      158.21      198.55     26.63 o 
   2   9   5       89.79       54.67     22.65 o 
   3   9   5      119.24      100.35     17.73 o 
   4   9   5        0.38       -0.98     13.53 o 
   5   9   5       12.73       11.84     13.12 o 
   6   9   5       14.70       33.79     15.41 o 
   7   9   5       39.51       33.60     15.25 o 
   8   9   5       31.50       17.57     13.24 o 
   9   9   5        4.10       -0.68     13.60 o 
  10   9   5      343.43      353.75     26.61 o 
  11   9   5        0.88        6.00     13.92 o 
  12   9   5      111.03      177.08     17.78 o 
  13   9   5       13.42       18.89     12.22 o 
  14   9   5      168.87      228.36     20.85 o 
  15   9   5        3.77       11.47     12.32 o 
  16   9   5       68.02      116.27     23.63 o 
  17   9   5      118.88      102.43     32.98 o 
   0  10   5      324.52      311.07     43.91 o 
   1  10   5       63.45       36.19     20.79 o 
   2  10   5       43.69       -6.44     19.35 o 
   3  10   5        1.00        1.15     18.12 o 
   4  10   5      150.83      157.66     20.59 o 
   5  10   5        0.97       -2.57     14.28 o 
   6  10   5      133.16      120.45     19.65 o 
   7  10   5      102.92       84.59     18.16 o 
   8  10   5       26.63       38.44     16.23 o 
   9  10   5       92.42       93.76     18.80 o 
  10  10   5       13.73       14.12     20.94 o 
  11  10   5       24.16       54.85     18.17 o 
  12  10   5       62.77       63.09     15.55 o 
  13  10   5        1.21       23.07     11.76 o 
  14  10   5        6.19       17.85     20.06 o 
   1  11   5       44.55       41.13     21.83 o 
   2  11   5      352.17      380.46     40.97 o 
   3  11   5       24.88       42.99     21.78 o 
   4  11   5       33.42       54.38     24.67 o 
   5  11   5        7.60       12.16     15.61 o 
   6  11   5       24.34       39.03     15.21 o 
   7  11   5        1.69      -17.05     19.99 o 
   8  11   5       29.99       43.64     16.37 o 
   9  11   5       60.53       67.63     18.82 o 
  10  11   5      138.73      110.02     20.42 o 
  11  11   5        8.71       14.69     30.41 o 
   0  12   5       20.51       76.58     46.81 o 
   1  12   5       15.21      -15.17     51.10 o 
   2  12   5        0.04        7.94     30.03 o 
   3  12   5        0.12       28.04     29.31 o 
   4  12   5        1.30       39.57     30.55 o 
   5  12   5       22.97       91.63     51.43 o 
   0   0   6     1452.70     1355.57     50.21 o 
   1   0   6       80.10       86.79     16.18 o 
   2   0   6     1300.33     1349.07     42.59 o 
   3   0   6       27.59       27.63     10.66 o 
   4   0   6      150.74      139.41     15.32 o 
   5   0   6     1298.27     1324.50     36.36 o 
   6   0   6       15.41        9.75     11.07 o 
   7   0   6      118.80      130.58     19.08 o 
   8   0   6       24.21       -7.88     12.75 o 
   9   0   6      385.20      374.46     35.58 o 
  10   0   6      296.27      279.24     33.11 o 
  11   0   6     2355.56     2350.25    191.19 o 
  12   0   6       97.37      117.01     54.29 o 
  13   0   6     2004.99     2085.47     79.46 o 
  14   0   6       11.06       10.62     23.06 o 
  15   0   6       21.91       14.91     23.49 o 
  16   0   6      179.78      214.37     35.91 o 
  17   0   6       44.94       47.51     26.94 o 
  18   0   6      196.70      187.17     37.28 o 
  19   0   6      264.86      390.11     53.67 o 
  20   0   6      108.17       82.89     31.92 o 
  21   0   6       62.52        6.67     27.65 o 
  22   0   6        2.80      -24.01     24.43 o 
  23   0   6      110.70      123.43     67.80 o 
   1   1   6      401.60      446.08     16.85 o 
   2   1   6       27.76       41.23      8.87 o 
   3   1   6       81.60       97.69      9.63 o 
   4   1   6       96.30       96.49     10.44 o 
   5   1   6      299.24      301.99     16.58 o 
   6   1   6       81.18       72.11     11.41 o 
   7   1   6        0.15        5.33      9.13 o 
   8   1   6        0.23      -10.14      9.49 o 
   9   1   6      620.73      607.86     25.81 o 
  10   1   6      541.72      567.24     26.03 o 
  11   1   6     1256.22     1313.92     38.38 o 
  12   1   6     1155.68     1144.70     41.24 o 
  13   1   6      180.87      210.06     23.32 o 
  14   1   6       32.97        2.12     16.43 o 
  15   1   6      257.69      312.53     30.95 o 
  16   1   6       18.95       28.32     17.24 o 
  17   1   6       37.40       68.86     24.47 o 
  18   1   6        7.24      -17.97     16.87 o 
  19   1   6       10.30        1.15     17.88 o 
  20   1   6        0.36       -3.43     18.41 o 
  21   1   6        8.83        2.66     17.66 o 
  22   1   6        0.11      -35.05     28.64 o 
   0   2   6       15.10       11.66     10.08 o 
   1   2   6      345.05      394.36     17.15 o 
   2   2   6        1.99       -0.20      7.33 o 
   3   2   6      276.89      322.55     17.13 o 
   4   2   6      107.14      120.47     12.63 o 
   5   2   6       10.65        4.42      8.46 o 
   6   2   6      240.62      255.16     14.40 o 
   7   2   6      407.31      433.93     20.09 o 
   8   2   6       15.91        5.58     12.02 o 
   9   2   6        3.36       -6.09     10.01 o 
  10   2   6      101.86      104.39     16.31 o 
  11   2   6      648.66      695.28     29.53 o 
  12   2   6      942.11      988.93     34.57 o 
  13   2   6        3.15       -6.58     12.86 o 
  14   2   6     1251.19     1229.85     58.21 o 
  15   2   6      655.96      757.68     46.26 o 
  16   2   6       11.96       -4.64     15.21 o 
  17   2   6        0.15       -7.19     16.45 o 
  18   2   6       14.74       21.97     18.47 o 
  19   2   6       60.28       62.23     21.81 o 
  20   2   6       70.65       79.10     26.85 o 
  21   2   6        6.51      -11.58     18.12 o 
  22   2   6        0.54      -21.63     22.97 o 
   1   3   6      328.92      285.26     18.68 o 
   2   3   6       97.20       84.39     11.89 o 
   3   3   6      371.88      343.71     18.23 o 
   4   3   6      163.52      161.34     14.52 o 
   5   3   6     1037.27     1012.85     29.90 o 
   6   3   6       47.37       33.05     11.40 o 
   7   3   6      109.21      127.95     12.68 o 
   8   3   6      779.42      756.16     32.07 o 
   9   3   6       64.15       59.38     11.61 o 
  10   3   6      227.00      214.61     20.63 o 
  11   3   6      206.74      226.34     18.36 o 
  12   3   6        1.68       -4.97     13.55 o 
  13   3   6      184.32      185.10     21.12 o 
  14   3   6        0.52        2.79     13.67 o 
  15   3   6      168.87      177.22     20.84 o 
  16   3   6        1.04        4.80     14.10 o 
  17   3   6        7.90      -10.09     13.49 o 
  18   3   6        6.99      -14.28     16.57 o 
  19   3   6       81.32       60.31     28.50 o 
  20   3   6       34.80       11.76     19.83 o 
  21   3   6       62.77       65.23     23.66 o 
  22   3   6      128.52      142.47     48.51 o 
   0   4   6       62.42      105.18     24.32 o 
   1   4   6       30.01       47.27     14.71 o 
   2   4   6       89.47      100.79     17.19 o 
   3   4   6      111.42      114.30     15.09 o 
   4   4   6      267.34      253.76     19.40 o 
   5   4   6      331.86      373.93     20.12 o 
   6   4   6      114.19       88.30     13.92 o 
   7   4   6      366.00      366.18     21.06 o 
   8   4   6       11.73        4.40      9.88 o 
   9   4   6      741.89      737.91     24.77 o 
  10   4   6      356.47      347.18     19.66 o 
  11   4   6      135.13      123.76     14.69 o 
  12   4   6       28.50       25.23     12.02 o 
  13   4   6        0.53       -9.05     14.37 o 
  14   4   6        0.97        6.77     12.10 o 
  15   4   6       70.87       48.33     13.77 o 
  16   4   6        6.59       -6.19     16.30 o 
  17   4   6       49.87       56.92     14.11 o 
  18   4   6      132.91      107.88     17.23 o 
  19   4   6       29.57       23.66     13.15 o 
  20   4   6       59.72       89.54     21.74 o 
  21   4   6        2.12       18.59     17.29 o 
   1   5   6      312.40      317.71     26.81 o 
   2   5   6      270.47      273.47     24.34 o 
   3   5   6       18.68        4.91     14.20 o 
   4   5   6      111.66       96.43     22.47 o 
   5   5   6       96.11      114.99     19.92 o 
   6   5   6       51.11       58.87     14.93 o 
   7   5   6       71.25      107.06     16.99 o 
   8   5   6      360.76      423.75     23.09 o 
   9   5   6     1454.35     1490.14     49.71 o 
  10   5   6        4.21        9.81     13.01 o 
  11   5   6       87.10       98.65     14.65 o 
  12   5   6        3.79        0.74     11.32 o 
  13   5   6      263.75      314.48     20.09 o 
  14   5   6       49.62       71.22     15.63 o 
  15   5   6       19.68       14.77     13.84 o 
  16   5   6       23.71       -8.63     12.19 o 
  17   5   6      219.86      303.76     23.56 o 
  18   5   6      213.08      236.36     21.93 o 
  19   5   6       56.34       59.11     19.68 o 
  20   5   6        3.27       -3.90     14.08 o 
   0   6   6       28.30       32.80     24.31 o 
   1   6   6        1.52      -11.55     14.10 o 
   2   6   6       38.65       67.11     18.30 o 
   3   6   6      169.71      159.14     28.79 o 
   4   6   6        1.26       10.42     15.07 o 
   5   6   6      341.26      321.24     28.11 o 
   6   6   6      645.65      624.88     41.63 o 
   7   6   6       23.41       12.96     16.66 o 
   8   6   6      278.88      268.99     29.20 o 
   9   6   6      418.59      426.18     31.81 o 
  10   6   6       20.67       15.51     13.79 o 
  11   6   6        0.93        5.07     17.20 o 
  12   6   6       15.70        9.51     11.47 o 
  13   6   6      106.29       95.25     15.09 o 
  14   6   6        2.66       -7.28     11.05 o 
  15   6   6      120.05      148.84     18.89 o 
  16   6   6        8.59        3.05     12.92 o 
  17   6   6        4.72       19.05     18.30 o 
  18   6   6        4.59       21.79     14.65 o 
  19   6   6       76.76      126.87     30.31 o 
   1   7   6       11.18       -5.18     16.13 o 
   2   7   6        0.29       14.52     16.90 o 
   3   7   6      524.91      595.84     35.84 o 
   4   7   6        7.76       16.54     17.62 o 
   5   7   6      478.37      389.44     42.70 o 
   6   7   6       54.57       41.62     19.25 o 
   7   7   6       11.61       22.08     18.26 o 
   8   7   6       81.76       18.84     22.41 o 
   9   7   6       40.30        5.66     17.26 o 
  10   7   6       80.83       98.28     21.26 o 
  11   7   6        0.45       10.47     13.00 o 
  12   7   6       38.26       56.47     21.05 o 
  13   7   6       37.99       40.68     15.78 o 
  14   7   6        4.46        2.25     12.61 o 
  15   7   6       62.68       53.81     14.98 o 
  16   7   6       49.46        5.91     18.92 o 
  17   7   6       38.06       30.58     26.02 o 
  18   7   6        0.64       18.45     37.23 o 
   0   8   6       13.19       -4.24     25.93 o 
   1   8   6        6.66        2.55     17.74 o 
   2   8   6       40.41       53.73     19.90 o 
   3   8   6      656.75      721.05     38.46 o 
   4   8   6       90.23      102.76     23.17 o 
   5   8   6      166.48      167.73     25.88 o 
   6   8   6      122.96      171.19     26.26 o 
   7   8   6      283.44      334.68     31.22 o 
   8   8   6       15.49       10.09     18.74 o 
   9   8   6      189.46      157.14     25.45 o 
  10   8   6       30.22       64.12     21.38 o 
  11   8   6      275.91      285.75     33.38 o 
  12   8   6       25.39       32.38     14.70 o 
  13   8   6        0.03        3.93     15.15 o 
  14   8   6       38.72       51.64     16.33 o 
  15   8   6       25.81       63.50     16.59 o 
  16   8   6       91.57      134.76     54.17 o 
   1   9   6        1.17      -27.56     18.37 o 
   2   9   6        1.01       -0.96     19.41 o 
   3   9   6        0.98        4.68     19.81 o 
   4   9   6      498.91      514.53     37.55 o 
   5   9   6        0.38       20.44     20.66 o 
   6   9   6       91.34       83.59     27.81 o 
   7   9   6       49.86       33.01     21.10 o 
   8   9   6       27.80      -11.95     22.55 o 
   9   9   6      106.15       66.74     22.17 o 
  10   9   6       50.73       46.87     35.65 o 
  11   9   6      279.75      285.30     33.56 o 
  12   9   6       31.83       85.78     18.16 o 
  13   9   6       29.55       54.25     32.52 o 
   0  10   6        4.33      -32.90     32.42 o 
   1  10   6       24.89       44.61     22.27 o 
   2  10   6       29.28       14.21     21.31 o 
   3  10   6       56.58       52.72     23.88 o 
   4  10   6       45.55       80.69     26.00 o 
   5  10   6       37.95       39.43     22.36 o 
   6  10   6      145.98       69.84     24.09 o 
   7  10   6        0.13       13.60     23.87 o 
   8  10   6       45.75       41.88     21.56 o 
   9  10   6       83.28      175.98     56.98 o 
  10  10   6      244.10      270.98     72.05 o 
   1  11   6       15.09       43.33     32.65 o 
   1   1   7       73.24       69.99      9.10 o 
   2   1   7      157.84      184.98     14.26 o 
   3   1   7        4.06       25.76      8.14 o 
   4   1   7       32.53       36.60      9.23 o 
   5   1   7       12.23        8.69      8.52 o 
   6   1   7      360.96      353.44     23.04 o 
   7   1   7      185.49      203.78     21.34 o 
   8   1   7      414.42      426.00     27.57 o 
   9   1   7      293.34      248.95     23.69 o 
  10   1   7      138.66      118.92     20.25 o 
  11   1   7      191.84      193.91     23.36 o 
  12   1   7       42.79       35.04     16.77 o 
  13   1   7       89.28       95.51     20.12 o 
  14   1   7       35.10       29.59     18.44 o 
  15   1   7        4.84       -3.85     15.94 o 
  16   1   7       61.94       70.04     21.60 o 
  17   1   7        0.43      -16.66     17.29 o 
  18   1   7      152.51      189.55     28.06 o 
  19   1   7       10.91      -19.97     18.03 o 
   0   2   7       28.63       -3.63     20.21 o 
   1   2   7       65.68       78.95     13.40 o 
   2   2   7       21.72       25.69     10.78 o 
   3   2   7       15.52       12.42     10.13 o 
   4   2   7       96.96       85.95     12.54 o 
   5   2   7      109.20      110.54     12.79 o 
   6   2   7      413.93      418.87     23.65 o 
   7   2   7        2.83        3.55      9.09 o 
   8   2   7      395.28      359.10     21.28 o 
   9   2   7       18.71       20.10      9.67 o 
  10   2   7       41.44       27.26     15.78 o 
  11   2   7       18.50       26.83     16.55 o 
  12   2   7        6.77      -15.32     20.01 o 
  13   2   7       41.40       38.67     17.82 o 
  14   2   7      464.56      451.13     32.68 o 
  15   2   7        4.75       -4.91     16.71 o 
  16   2   7       83.17      113.25     23.16 o 
  17   2   7      145.80      153.30     25.89 o 
  18   2   7      126.50      131.08     25.33 o 
  19   2   7        2.91      -46.96     31.31 o 
   1   3   7      176.70      174.71     20.91 o 
   2   3   7        6.95       -4.23     13.11 o 
   3   3   7       24.29       14.88     11.45 o 
   4   3   7      122.04      128.74     16.05 o 
   5   3   7        8.65       23.27     12.27 o 
   6   3   7       18.62       17.88     10.07 o 
   7   3   7        0.66        1.63      9.90 o 
   8   3   7      111.26       82.08     12.92 o 
   9   3   7      301.72      294.54     20.32 o 
  10   3   7      207.76      248.44     19.27 o 
  11   3   7        2.88       -8.07     10.42 o 
  12   3   7      144.39      179.98     17.22 o 
  13   3   7       82.61       81.00     15.31 o 
  14   3   7       33.14       47.43     13.59 o 
  15   3   7        0.39      -11.67     11.56 o 
  16   3   7       77.17       79.45     20.79 o 
  17   3   7       10.30       -7.49     16.66 o 
  18   3   7        0.26      -27.27     24.61 o 
   0   4   7      370.64      394.55     40.18 o 
   1   4   7        2.53        3.89     14.29 o 
   2   4   7        4.96        9.61     15.38 o 
   3   4   7       12.32       27.26     15.69 o 
   4   4   7        5.85       29.18     15.50 o 
   5   4   7        0.05      -20.16     13.44 o 
   6   4   7        6.75        8.86     15.47 o 
   7   4   7       42.28       51.33     14.49 o 
   8   4   7        5.39       15.01     12.06 o 
   9   4   7      285.45      307.23     21.70 o 
  10   4   7       73.82      112.72     16.24 o 
  11   4   7        4.19       -0.75     13.76 o 
  12   4   7        4.09       -0.89     14.74 o 
  13   4   7       93.40       62.96     20.60 o 
  14   4   7       18.69       14.69     12.70 o 
  15   4   7        7.77      -11.64     11.28 o 
  16   4   7      189.78      200.72     21.64 o 
  17   4   7        2.88       -0.03     18.69 o 
   1   5   7        8.87       44.02     17.12 o 
   2   5   7      287.23      276.73     26.12 o 
   3   5   7       39.53       43.61     17.39 o 
   4   5   7        3.27       -2.22     15.10 o 
   5   5   7       17.30        5.58     16.02 o 
   6   5   7      130.12      161.67     23.59 o 
   7   5   7       83.83      101.49     21.25 o 
   8   5   7        0.72       11.52     25.66 o 
   9   5   7        5.87        5.05     14.16 o 
  10   5   7       36.12       14.76     16.69 o 
  11   5   7       42.44       57.57     16.22 o 
  12   5   7       91.69      100.82     18.34 o 
  13   5   7       93.47      107.45     20.05 o 
  14   5   7        5.13      -10.06     12.68 o 
  15   5   7        3.42      -12.74     15.43 o 
  16   5   7        3.33       17.02     14.64 o 
  17   5   7       36.95       74.60     42.04 o 
   0   6   7      231.23      246.66     37.28 o 
   1   6   7        0.23       -1.43     16.44 o 
   2   6   7       15.22       -9.01     15.65 o 
   3   6   7       26.20       32.00     17.46 o 
   4   6   7        0.56      -22.18     14.79 o 
   5   6   7        0.51      -12.30     15.39 o 
   6   6   7      416.88      459.52     51.90 o 
   7   6   7      136.68      148.75     24.72 o 
   8   6   7      621.41      667.40     56.58 o 
   9   6   7        6.12       13.18     41.19 o 
  10   6   7        6.75       30.17     17.38 o 
  11   6   7       22.72       28.33     18.05 o 
  12   6   7      341.46      326.71     33.36 o 
  13   6   7        5.16       11.15     16.96 o 
  14   6   7        0.02        8.48     16.29 o 
  15   6   7        1.02       89.37     44.83 o 
   1   7   7       66.44       63.18     21.87 o 
   2   7   7       21.00       -1.66     17.27 o 
   3   7   7        1.32      -12.90     16.86 o 
   4   7   7       14.00       19.95     18.21 o 
   5   7   7       13.64        6.38     18.17 o 
   6   7   7       15.29       33.73     20.38 o 
   7   7   7      250.37      223.39     28.07 o 
   8   7   7       97.64      109.28     24.02 o 
   9   7   7        8.79       16.12     18.70 o 
  10   7   7       41.12       80.28     19.42 o 
  11   7   7      111.50      143.91     72.04 o 
  12   7   7       84.41       64.08     24.53 o 
  13   7   7       16.54       91.92     45.82 o 
   0   8   7        0.08       22.04     26.90 o 
   1   8   7       73.77       94.88     24.54 o 
   2   8   7       55.51      142.89     32.94 o 
   3   8   7      174.87      175.03     27.70 o 
   4   8   7       14.96      -16.55     18.91 o 
   5   8   7        3.45       21.88     20.19 o 
   6   8   7       20.53       20.90     20.18 o 
   7   8   7      105.12       84.01     40.32 o 
   8   8   7      190.13      211.49     28.07 o 
   9   8   7        0.20      -10.33     19.40 o 
  10   8   7       16.61       74.38     32.85 o 
   1   9   7       20.20       -0.52     20.76 o 
   2   9   7        1.70       -7.07     23.90 o 
   3   9   7        0.47      -10.31     43.36 o 
   4   9   7       10.32       64.81     32.76 o 
   5   9   7       12.17       41.73     35.70 o 
   6   9   7       42.29       52.28     45.06 o 
   0   0   8       44.51       21.47     11.57 o 
   1   0   8       28.09       22.24      9.97 o 
   2   0   8       11.68       33.51     10.84 o 
   3   0   8       44.61        3.69     11.11 o 
   4   0   8       51.77       46.98     11.88 o 
   5   0   8      345.71      306.03     34.63 o 
   6   0   8      497.29      443.56    134.24 o 
   7   0   8      114.12      148.97     42.42 o 
   8   0   8      295.71      201.44     37.56 o 
   9   0   8       25.07       48.01     22.90 o 
  10   0   8      430.13      303.99     69.86 o 
  11   0   8      658.89      608.00    142.28 o 
  12   0   8       11.65       -1.62     22.53 o 
  13   0   8      208.17      228.52     37.98 o 
  14   0   8      132.02      105.31     34.42 o 
   1   1   8       93.10       62.18      9.18 o 
   2   1   8       20.60       17.93     10.38 o 
   3   1   8       28.34       22.70     11.29 o 
   4   1   8       94.96       92.02     13.53 o 
   5   1   8       74.52       64.36     11.84 o 
   6   1   8       34.44       18.70      9.58 o 
   7   1   8       80.91       55.15     12.17 o 
   8   1   8       23.50       13.20     10.11 o 
   9   1   8       12.69       18.09     15.69 o 
  10   1   8      306.04      259.71     26.37 o 
  11   1   8      129.68      100.82     21.05 o 
  12   1   8       14.51       -4.87     15.90 o 
  13   1   8       44.21       21.35     17.83 o 
  14   1   8        6.21      -25.52     17.01 o 
   0   2   8       18.50       12.07     20.92 o 
   1   2   8       17.66       22.32     15.71 o 
   2   2   8        0.48       -7.64     15.42 o 
   3   2   8       13.79        9.98     12.05 o 
   4   2   8        0.14        6.06     10.15 o 
   5   2   8       11.55       35.04     12.37 o 
   6   2   8       53.08       53.77     13.49 o 
   7   2   8       71.50       62.12     13.41 o 
   8   2   8      122.14      113.73     15.21 o 
   9   2   8      173.18      143.81     27.69 o 
  10   2   8       34.33       36.22     10.66 o 
  11   2   8       47.25       75.89     20.13 o 
  12   2   8       11.00       25.16     12.73 o 
  13   2   8       42.28       17.75     15.89 o 
   1   3   8      295.61      299.28     27.37 o 
   2   3   8       28.93       -8.91     14.62 o 
   3   3   8       14.23       20.29     15.17 o 
   4   3   8       27.93       49.56     15.86 o 
   5   3   8      402.89      380.34     24.24 o 
   6   3   8       58.40       64.96     16.66 o 
   7   3   8       23.10       33.90     16.07 o 
   8   3   8        6.39        4.39     12.95 o 
   9   3   8      474.00      458.03     43.26 o 
  10   3   8        6.79       15.43     12.33 o 
  11   3   8        0.16       -0.12     11.29 o 
  12   3   8       11.53        5.66     14.90 o 
  13   3   8       12.70      -10.47     33.93 o 
   0   4   8       28.37       13.29     23.44 o 
   1   4   8        5.33       13.43     17.11 o 
   2   4   8        4.15        1.61     15.96 o 
   3   4   8      101.72      105.12     22.32 o 
   4   4   8      138.25      103.08     21.35 o 
   5   4   8       39.05       57.73     81.03 o 
   6   4   8       21.28       29.73     14.42 o 
   7   4   8       52.54       88.71     47.02 o 
   8   4   8       16.24       36.91     23.88 o 
   9   4   8      161.12      160.98     60.79 o 
  10   4   8      149.57      142.95     31.75 o 
  11   4   8       31.19       46.91     21.73 o 
   1   5   8       77.61       43.19     19.03 o 
   2   5   8       36.30       67.19     20.08 o 
   3   5   8      200.57      211.77     26.70 o 
   4   5   8        8.90        6.53     17.34 o 
   5   5   8       16.59       -0.22     17.51 o 
   6   5   8       61.75       61.69     21.23 o 
   7   5   8      158.52      191.51     22.03 o 
   8   5   8        0.33        7.23     16.25 o 
   9   5   8       34.81       70.84     73.00 o 
  10   5   8       73.67      114.08     92.06 o 
   0   6   8       10.54      -11.68     24.09 o 
   1   6   8        0.95      -19.54     15.39 o 
   2   6   8        7.24       -9.68     17.46 o 
   3   6   8      256.00      236.44     28.61 o 
   4   6   8       47.61       39.39     20.00 o 
   5   6   8      162.59      181.18     27.00 o 
   6   6   8       18.91       22.40     20.72 o 
   7   6   8      201.09      136.32     36.96 o 
   8   6   8        0.01      -25.08     25.34 o 
   1   7   8        0.06       -9.62     24.81 o 
   2   7   8       33.69       32.68     29.36 o 
   3   7   8        5.37       71.91     48.98 o 
   1   1   9        0.90        4.20     20.05 o 
   2   1   9      194.69      112.68     24.25 o 
   3   1   9        2.41       40.01     19.72 o 
   4   1   9       27.51       44.31     20.10 o 
   1   2   9       37.14       54.83     20.10 o 
   3   2   9      108.68       98.76     27.13 o 
                                                 
